# Supplementary material for: Classification and substrate head-group specificity of membrane fatty acid desaturases
Source: Comput Struct Biotechnol J. 2016 Sep 12;14:341–9. doi: 10.1016/j.csbj.2016.08.003 (PMC5037126; doi:10.1016/j.csbj.2016.08.003)
Supplement: Supplementary Table S1 — The UniProt IDs of sequences included in Fig. 2 [file mmc1.xlsx]

## Sheet: List of all nodes
Supplementary Table S1. The UniProt IDs of sequences included in Figure 2
A0CEV4_PARTE|A0BD31_PARTE
A0A099NYG2_PICK
A0A0C2TA51_AMAM|M5C040_THACB|D4Q8S5_CERSU|S8DZE8_FOMPI|A0A0C3MDU5_9HOM|A0A0C2X7F7_9HOM|S7RPF0_GLOTA|M2QRS5_CERS8|X8JF02_9HOMO|A0A0B7G037_THAC|A0A0C2XXB5_HEBC|A0A0C9VBT3_9HOM|A0A067Q2H3_9HOM|A0A0C3PRM5_PHLG|A0A0C9Y6K0_9HOM|H6VTS3_9FUNG|F8PKL8_SERL3|A0A067SNS7_9AGA|A0A074RTS1_9HOM|A0A066VWG1_9HOM|A0A0H5R1F5_9EUK|C0LEE5_PIRIN|Q76C19_LENED|A0A0H2RHJ3_9HOM|W4JQW8_9HOMO|A0A067N3Z0_PLEO|A0A0C9ZEN0_9HOM|…
C5DM66_LACTC|A0A0N7MM01_9SAC
D8P4T0_RALSL|A0A0K1ZSG5_RALS|M4V1V1_RALSL|A0A0S4VXW0_RALS|A0A0S4WDR4_RALS|B5SD36_RALSL|A3S030_RALSL|D8NDQ3_RALSL|F6G9M9_RALS8|A0A0S4TQR4_RALS|A0A093TMW1_RALS|A0A0S4VBM1_RALS|A0A0G7ZWA2_RALS|D8N158_RALSL|G2ZSQ3_9RALS|A0A0S4U7B5_RALS|Q8XR39_RALSO|G3AA50_9RALS
G7H1R2_9ACTN|A0A0Q2R9E2_MYCG|A0A0U1BI02_9MYC|A0A0T1W6R5_9MYC|D6F9Q1_MYCTX|V5X9E7_MYCNE|A0A034UE05_9NOC|A0A0R3EFR0_9MYC|K0VIS2_MYCFO|A0A0J6Z734_9MYC|U5EJH3_NOCAS|C0ZPX6_RHOE4|X7Y006_MYCKA|I0S2Q3_MYCPH|A0A0F5MX38_9MYC|J1RMD5_9NOCA|A0A076ETS4_RHOO|J5E6L2_9MYCO|W8HG13_RHOOP|L7V4G7_MYCL1|A0A0R3GFL2_9MYC|A0A0M2ZFV4_9MYC|A0A024LYH9_9MYC|A0A0U1CYZ7_9MYC|A0A0M2JUV1_9MYC|A0A0R3J698_9MYC|H5UBE8_9ACTN|C1BC79…
V8CZ56_9ACTN|U5WWE6_MYCKA|A0A0T5XZB2_MYCT|A0A0U0QUL9_MYCT|D6F3Y2_MYCTX|A0A0M3TNU0_MYCB|A0A0E7ZBJ8_MYCT|A0A0T5YDH6_MYCT|X7YZQ7_MYCKA|A0A0T9WTT9_MYCT|A0A089S4Y6_MYCT|A0A0T7PB25_MYCT|F8M777_MYCA0|A0A0H5P582_NOCF|A0A040D929_MYCT|A0A0Q7MZ81_9NOC|U5EG60_NOCAS|A5U273_MYCTA|A0A0T9ZI25_MYCT|G0TIH5_MYCCP|B2HNE0_MYCMM|P71799_MYCTU|A0A0B8N7B3_9NOC|A0A0K2HV59_MYCB|M8DHA4_9MYCO|A0A0P1HI59_MYCB|L7V8A9_MYCL1|A0A…
D8LHU7_ECTSI
A0A0C9US51_9HOM|A0A0L6WSK8_9AGA|A0A0C9VFA0_9HOM
A0A0P5FUQ9_9CRU|A0A0P5MSB2_9CRU|A0A0P5BT29_9CRU|A0A0P5UAU1_9CRU|A0A0N8C1R4_9CRU|A0A0P5L221_9CRU|A0A0P5E0J7_9CRU|A0A0P6F8H9_9CRU|E9IIA9_SOLIN|A0A0P5YRI4_9CRU|A0A0P6CXX8_9CRU|A0A0P6DP40_9CRU|A0A0P5MKZ7_9CRU|A0A0P4Z1Y8_9CRU|A0A0P5Q109_9CRU|A0A0N8AT81_9CRU|A0A0P5TQT4_9CRU|A0A0P5X4C5_9CRU|A0A0P5ZU66_9CRU|A0A0P6HCZ9_9CRU|A0A0P5ZKT5_9CRU|A0A0P6GCB9_9CRU|A0A0P5GEI0_9CRU|A0A0N8DII1_9CRU|A0A0P5ZBN3_9CRU|A0…
R8BLK3_TOGMI|Q1ESZ0_MORAP|Q8NKC5_MORAP
G7DT00_MIXOS
W9KXQ8_FUSOX|A0A093Y653_9PEZ|A0A084G3M4_9PEZ|X0B0W2_FUSOX|X0LSM3_FUSOX|W9HI37_FUSOX|X0LM68_FUSOX|W9QAQ8_FUSOX|W9M5J6_FUSOX|X0HKA7_FUSOX|A0A0J9VJC3_FUSO|M7SYJ7_EUTLA|N4V9U3_COLOR|X0CQ17_FUSOX|X0FF11_FUSOX
A0A072NTZ4_9EUR|A0A0J8QUQ6_COCI|A0A0S6X6T5_9FUN|A0A0J8RM58_COCI|M7UQN6_BOTF1|A0A093UTX1_TALM|A0A0A2L0M8_PENI|A0A0G4PNU3_PENC|A0A016PVD8_GIBZ|B8M2H2_TALSN|R7YIG3_CONA1|A0A0L1IP82_ASPN|A0A074VIV8_9PEZ|A0A074X3V5_9PEZ|A0A022WDD4_TRIR|M3AP03_PSEFD|A0A093XVI3_9PEZ|A0A0C2EWJ2_9PEZ|A0A0A2VGA9_BEAB|A1D2H0_NEOFI|B6Q8E6_TALMQ|A0A0P4UMD1_ROSN|D4AZL9_ARTBC|Q6MYN1_ASPFM|A0A0B0DX68_NEUC|G3JL72_CORMM|C6HAV0_AJE…
A0A094GBJ1_9PEZ|A0A093Z4G3_9PEZ|A0A093YAT6_9PEZ|A0A094D7Q5_9PEZ|A0A0C3AIQ9_9HOM|A0A094H861_9PEZ|A0A094ATU5_9PEZ|L8G5U2_PSED2|A0A094FVI0_9PEZ|A0A094CES3_9PEZ|A0A094HYS5_9PEZ|A0A094BHS7_9PEZ|A0A094C4S9_9PEZ|A0A094AAU0_9PEZ
A0A0S7DQY2_9EUR|A0A022TWX1_TRIR|A0A059K9J3_TRIR|J3NLA6_GAGT3|A0A022YYK3_TRIR|G4NCF1_MAGO7|L7I4Y0_MAGOY|F2SVH5_TRIRC|T5C1Z6_AJEDE|A0A023AQQ1_TRIR|A0A0C4E1N8_MAGP|A0A028JZE0_TRIR|L7J3S7_MAGOP|A0A022VGB9_TRIR|A0A022Y1U4_TRIS|A0A022ZSM5_TRIR|A0A0J8THQ7_COCI|K2R2Z8_MACPH|A0A022X7I2_TRIR|A0A022WC73_TRIR
I7C1C3_9CHLO|A0A0D2LGM2_9CHL
F8Q0R6_SERL3|F8P0A5_SERL9
A0A0L0V3W3_9BAS|A0A0C4EVL8_PUCT|A0A073ART0_MIXO|E3K5A3_PUCGT|A0A0L6UHP5_9BAS|E3KDD4_PUCGT|A0A0L0VC22_9BAS|A0A0L6VVX3_9BAS
A0A0C6CA52_YEAS|A0A0D3S9T7_YEAS|H2ANF9_KAZAF|E7Q3V9_YEASB|B3LHC4_YEAS1|A0A0D3SB23_YEAS|A0A0C6DCQ3_YEAS|A0A0C6C7C6_YEAS|A0A0C6D3C4_YEAS|W7PU15_YEASX|V5H4I8_ANOGL|K0KJ26_WICCF|R9X8D5_ASHAC|A0A0C6AKF1_YEAS|A0A0H5C2H7_CYBJ|W0VHQ3_ZYGBA|A0A0C6DCC8_YEAS|A0A0C6CPF7_YEAS|E7QEU3_YEASZ|A0A0C6BPP7_YEAS|A0A0C6BLX8_YEAS|G0WG20_NAUDC|A0A0D3SKS0_YEAS|A0A0D3S8Z0_YEAS|A0A0C6BAG0_YEAS|A0A0D3SWV8_YEAS|ACO1_YEAST|A0…
G3B152_CANTC
B8C059_THAPS
D6ZDI3_SEGRD|A0A0I9TEJ4_9MYC|F5YT09_MYCSD|L7LCJ3_9ACTN|Q73UK4_MYCPA|U5WNK9_MYCKA|M3TBY3_9ACTN
A0A074ZA21_9PEZ|A0A074X7I2_9PEZ|M3CWX8_SPHMS|M2N5H6_BAUCO|A0A074W4C1_9PEZ|A0A074X824_AURP
A0A074XIY6_AURP|K2RY50_MACPH|H1W455_COLHI|A0A0E9KR41_9HYP|A0A0J8RPA2_COCI|G2R702_THITE|A0A0B4F966_META|A0A084BKC5_ASPF|A0A0C2IQD4_9PEZ
I1BXW2_RHIO9
B1P8J9_PYRYE|R7Q503_CHOCR
A0A0F7S6K6_9BAS
B8C1R5_THAPS
I0Z6Y0_9CHLO
A3LYC5_PICST
C1MI41_MICPC
M1S166_MUSPR|R9W6I6_9ROSI|S5S0X2_CRAAB|E7CCB6_CAMSA|Q6ZGW6_ORYSJ|Q19MW3_9BRAS|A0A088MFF4_CANS|M4H096_LINUS|A0A0B0Q3K5_GOSA|D7KZP5_ARALL|FAD2_VERFO|E2GJC3_ARAHY|A0A075EJZ4_RHUC|A0T1K2_RICCO|F2YFG0_OLEEU|Q19MY0_BRAOL|Q19MY7_BRAJU|A0A0E0NK44_ORYR|A0A022S4Q0_ERYG|E2GJC1_ARAHY|Q2HPG7_GOSHI|A0A059XCG8_9BRA|E9M2L7_CARTI|FAD6E_BRAJU|V7BB89_PHAVU|I3QMK8_HELAN|E3VVQ9_GOSHI|Q8H943_SPIOL|O23956_GOSHI|G8FQX4_…
F6PPX9_MACMU|A0A091WDT9_OPIH|A0A091P1R5_HALA|S7MUE9_MYOBR|A0A061HZZ4_CRIG|D2HJE1_AILME|A0A091LPU4_CARI|F7CZG6_HORSE|A0A091Q7E6_LEPD|G3I0X6_CRIGR|A0A091GKW3_9AVE|G1TUW9_RABIT|A0A093QJH9_PHAC|W5Q2R1_SHEEP|G5C194_HETGA|M1EIH0_MUSPF|G5E5F9_BOVIN|A0A099ZBG5_TING|DEGS1_HUMAN|DEGS1_BOVIN|A0A093IZA3_EURH|I3LKA2_PIG|A0A093PLB9_9PAS|A0A093H553_STRC|A0A093NAT9_PYGA|R0K3S2_ANAPL|F7IN61_CALJA|F1PVA3_CANLF|A0A…
F0XL91_GROCL|A0A0F2MEY7_SPOS|U7Q285_SPOS1|A0A0C2J0P8_9PEZ|S3CEH2_OPHP1
F0YEJ4_AURAN
A0A0B4GSG0_9HYP|A0A0A2K1B9_PENE|E9EHC0_METAQ|A0A0A2JL27_PENE|A0A0J5PMT6_ASPF|A0A0J8TL70_COCI|A1DA94_NEOFI
A0A0G4HW29_9ALV
M1TD83_MUSPR|A0A0B2S813_GLYS|D7MBK3_ARALL|U5FI14_POPTR|I1JGN9_SOYBN|A0A0D3A302_BRAO|A9TJT1_PHYPA|A0A0B0N1G3_GOSA|A0A0E0ICI7_ORYN|B9HB12_POPTR|A0A0J8BWH3_BETV|V7CC05_PHAVU|A0A0D2VII7_GOSR|M0Z161_HORVD|A0A096R6B8_MAIZ|Q09GN7_DESSO|A9NV95_PICSI|U3MY72_SOLAC|A0A0S3R698_PHAA|I6MCN9_CARTI|V4RTG0_9ROSI|M0UAE6_MUSAM|A0A0A0LTB1_CUCS|V4UF22_9ROSI|R0H3G1_9BRAS|A0A0E0ICI8_ORYN|A0A061GJH0_THEC|I1I7E7_BRADI|M1…
A0A0A4AYM8_CANA|H8WY65_CANO9|G8YDI6_PICSO|G8BCQ2_CANPC|A0A0A3XCB7_CANA|G1UAM9_CANAX|A0A0A3EA72_CANA|A0A0A6JGN4_CANA|I2K2H7_DEKBR|A0A0A3CG94_CANA|G3AW94_CANTC|A3LQC4_PICST|A0A0A6L8V8_CANA|G8YFZ5_PICSO|A5DTA6_LODEL|C4YDJ5_CANAW|A0A0A4ANY3_CANA|A0A0A6LLK3_CANA|A0A0A4CRE5_CANA|A0A0A6MDS1_CANA|A0A0A3EP76_CANA|Q5A747_CANAL|A0A0A4C6W8_CANA|M3JSB1_CANMX|A0A0A6IZX5_CANA|A0A0A6KFL2_CANA|A0A0A6L1Y3_CANA|A5D…
A0A0S6XP81_9FUN
D2VPD8_NAEGR
K1WL73_MARBU|E3RX19_PYRTT|F9X3I3_ZYMTI|U4L064_PYROM|B2W2H6_PYRTR|U4L4W1_PYROM|A0A0A1TPU1_9HYP|G2XYB4_BOTF4|D5G8J2_TUBMM|A0A0L1HVE2_9PLE|R0K680_SETT2|G1XMH6_ARTOA
M5E9X0_MALS4
A9X4J7_POPTO|J3MPF4_ORYBR|A0A0E0J5T0_ORYN|M5VZK7_PRUPE|O23802_WHEAT|A1E436_DESSO|A0A0B2RPW1_GLYS|M0TM27_MUSAM|V7BLE2_PHAVU|Q9M4D4_BRAJU|B8XJZ1_SOYBN|W5QKZ5_LINUS|C5J3R0_BRANA|FAD3C_ARATH|A0A0D9VSU7_9ORY|F4ZE80_SOYBN|A0A0D3L7A9_9ROS|A0A0B0NVB7_GOSA|A0A067JKM2_JATC|A0A061ES52_THEC|A0A0S3RLS3_PHAA|F6KVS8_9ROSI|K7MQ93_SOYBN|A0A0B2SD73_GLYS|M4Q7N5_BRAOL|A0A0B2SNL4_GLYS|B4X946_DESSO|O24626_MAIZE|A0A0D3…
C9SJD4_VERA1|K2QL35_MACPH|C6H389_AJECH|A0A0G2FNW3_9PEZ
A4RWB4_OSTLU|A0A096P9X6_OSTT
L7GWC7_PSESX|A0A0N0WCS5_PSEY|K2T8A2_PSESY|Q881R5_PSESM|S6IBR4_9PSED|A0A0M9B1J7_9PSE|A0A0P9MQ87_PSES|A0A0P7LIX6_9PSE|A0A0P9ZBM8_PSEA|A0A0N8TA39_PSES|A0A0Q0BPS4_PSEA|F3JUB7_PSEAJ|A0A0P9PVP9_9PSE|A0A0N8T7K5_PSEU|A0A0N8R1L8_9PSE|A0A0N8RVE4_PSES|J3IFQ6_9PSED|A0A0P9XXU2_PSEY|A0A0N0X5J2_PSEY|A0A0P9JJA6_9PSE|A0A0Q0DUH9_PSEA|A0A0P9T463_PSES|F3IBH7_PSEAV|A0A0M9HBR7_PSES|A0A0N8QHG3_PSEA|A0A099SVJ5_PSEU
A0A0K2FQ87_MORI
A0A0L0DE35_THET
A1SCY2_NOCSJ|E9UPP3_9ACTN|Q9AFD5_9ACTN|A0A0Q9Q6Q8_9ACT|A0A0Q6UVE6_9ACT|A0A0Q9KAV5_9MIC|A0A0Q8PS87_9ACT|A0A0Q6FFU9_9ACT|A0A0Q9RZ70_9ACT|A0A0Q8EDG9_9ACT|A0A075UV90_9PSE|M2PZK0_9PSEU|A0A0Q9QCW5_9ACT|A0A0Q7ZQH8_9ACT|A0A093AYJ2_9PSE|A0A0Q9RP26_9ACT|A0A094MB38_9PSE|A0A0Q7B3J9_9ACT|A0A066UHU1_9PSE|A0A0Q9TCE6_9ACT|D9V1L5_9ACTN|A0A0Q8V7U9_9ACT|R4SU00_AMYOR|A0A0Q8WWQ8_9ACT|A0A0Q8I4E9_9ACT|M2XNH0_9PSEU|R7Y2…
R1FB54_EMIHU|A0A0M0JX27_9EUK
F5GTI9_ANGCA
A0A0L0T071_ALLM|A0A0L0SKR7_ALLM|A0A0L0SXB8_ALLM
M9MDM7_PSEA3|E6ZT93_SPORE|A0A0P1BMI5_9BAS|A0A0F7S8Z9_9BAS|V5EVR4_PSEBG|A0A0D1E6E1_USTM|R9P796_PSEHS|I2G6K0_USTH4|A0A077QRA2_9BAS
B9G8Z1_ORYSJ|A0A0E0R329_ORYR|A0A0E0F1D0_9ORY|I1QX01_ORYGL|A0A0D3HH62_9ORY|Q2RBP1_ORYSJ|A0A0E0R330_ORYR|A0A0E0F1A1_9ORY
G3JG72_CORMM
A0A0G4H2I8_9ALV
A0A0F4X9U3_HANU
A0A091JS90_9AVE|A0A0S7G4H9_9TEL|A0A091M8B0_CATA|S9Z0D4_9CETA|F1PWZ5_CANLF|A0A0F7Z9P6_CROA|A0A093R4R2_PHAC|H0Z5T7_TAEGU|A0A087QJZ5_APTF|A0A099ZC52_TING|G1SJF4_RABIT|A0A097P9L6_BUBB|M3WJB1_FELCA|U3JPA8_FICAL|L5LB66_MYODS|A0A093JF59_STRC|R0LBW1_ANAPL|W5PWA9_SHEEP|A0A093QVH7_PYGA|K7G437_PELSI|M3YRP4_MUSPF|I3M271_ICTTR|A0A091NVR5_9PAS|FADS2_BOVIN|A0A091H3E6_BUCR|A0A091VP62_OPIH|A0A091F8Z5_CORB|G7PPX2_…
A0A075Z8D8_MYCT|W4HUY9_MYCGS|X7XRN0_MYCKA|A0A0T7PBP4_MYCT
A0A0G2F4U3_9EUR|A0A094DQB5_9PEZ|A0A094I0C3_9PEZ
A0A0L0NNC8_9ASC
K0SFX7_THAOC
M1VHZ7_CYAME
A0A0P5SUI5_9CRU|A0A0P6H7B6_9CRU|A0A0P5X023_9CRU|A0A0P5IWF7_9CRU|A0A0N8A2J4_9CRU|A0A0P5ZLP0_9CRU|A0A0P4ZDQ6_9CRU|A0A0N8E134_9CRU|A0A0N7ZQQ5_9CRU|E9HQX4_DAPPU|A0A0P6GVW2_9CRU|A0A0P5N2E9_9CRU
A0A0E9N9H7_9ASC
A0A0T9EDH4_MYCT|A0A0T9XSW0_MYCT
A0A0H5R444_9EUK|A0A0G4J1V7_PLAB
A0A0R3S3N0_9BIL|A0A0N4TAQ5_BRUP|E1GCB0_LOALO
A0A0K0EL94_STRE|A0A0K0F2C4_9BIL|A0A0N5BVK1_STRE
K2S9K6_MACPH
A0A0E9NFV5_9ASC
A0A096TRT5_MAIZ
A0A0D2NPS6_9AGA
A0A061S5V9_9CHL|A0A061QP33_9CHL
A0A076U2J2_MORC|Q4FRZ5_PSYA2|A0A066UD70_9GAM|A0A0R0A701_9GAM|F5SLW4_9GAMM|U4T6N3_9GAMM|X0QZC1_9GAMM|D5VAL8_MORCR|X0QQG5_9GAMM|A0A0L0JAI9_9GAM|A5WEX3_PSYWF|A0A0E1YLP1_MORC|A0A0M4U699_9GAM|T1EBD9_9GAMM|Q1QC23_PSYCK|C8PYD8_9GAMM|A6N7G2_9GAMM|A0A0T6DSP1_9GAM|X0Q9Z7_9GAMM|A0A0Q9ZPU4_9GAM|L2F5B4_9GAMM|F1WQH9_MORCA|X0QIJ6_9GAMM
K0R5P7_THAOC|W0SAL2_FISSO|B8BWX9_THAPS|Q84KI8_PHATR|W0S9B7_FISSO|B7G730_PHATC
A0A0H5NFA0_NOCF|A0A0C1AVR4_9NOC|A0A0Q6IJE3_9NOC|W5T9L9_9NOCA|A0A0Q7NWZ7_9NOC|A0A034UD00_9NOC|Q5YQS6_NOCFA|A0A0Q6JDU7_9NOC|W5TPA6_9NOCA|H6RBQ4_NOCCG|A0A034UI44_9NOC|U5E9D4_NOCAS|A0A0Q7NJ85_9NOC|Q5YUH3_NOCFA|H6R920_NOCCG|A0A0H5P5Q0_NOCF
A0A0R3HYL5_9MYC|A0A0R3IJE5_9MYC|A0A0R3GE76_9MYC|A0A0U0XNP7_9MYC|A0A0R3JEC6_9MYC|X8ESL2_MYCCH|A0A0R3F071_9MYC|A0A0R3H739_9MYC|X7U8I3_MYCAV|B1MAF8_MYCA9|A0A0U0YR35_9MYC|A0A0R3EQ34_9MYC|A0A0U1AZ96_9MYC|A0A0S3E859_9MYC|A0A0R3EZ61_9MYC|A0A0R3G7B6_9MYC|A0A089SZE0_9MYC|A0A0U0YVX2_9MYC|R4URG7_9MYCO|A0A0R3H4N8_9MYC|A0A0R3IC12_9MYC|X8DRD6_9MYCO|A0A0R3G6E7_9MYC|A0A0U1AXZ9_9MYC|A0A0U1C9F0_9MYC|A0A0E3XNW7_MYC…
A0A0J7N4Y7_LASN|F4W5A0_ACREC|E9IYQ0_SOLIN|E2AX07_CAMFO|A0A0J7K2H2_LASN
U5HH00_USTV1
I2H216_TETBL
C4R7B6_PICPG|F2QZS1_KOMPC
C1MWJ3_MICPC|K8ET65_9CHLO|A4RWV6_OSTLU|C1ED78_MICSR|A0A090N3B0_OSTT
B5DC82_MANSQ|C1FDQ1_MICSR|A4S5Z0_OSTLU|C1MH08_MICPC|A0A090MD37_OSTT
A0A0D9PWE8_META|L8GBV0_PSED2|C7Z5Q1_NECH7|M2MXG1_BAUCO|X0HHR8_FUSOX|A0A061HK07_BLUG|A0A094EFQ0_9PEZ|A0A086SXV3_ACRC|E3QXF6_COLGM|N1RA45_FUSC4|W9Z8T7_FUSOX|M1WI55_CLAP2|X0BH19_FUSOX|A0A0D9P3V4_META|A7KR53_CLAPU|G0RXS7_CHATD|W9JDM7_FUSOX|A0A0F7ZM91_9HYP|M3B6W4_SPHMS|G2R7H4_THITE|E9E9T0_METAQ|B5ANI1_HORWE|A0A0D2XXW6_FUSO|B5AMM3_HORWE|S8AB04_DACHA|H1VA21_COLHI|N1J872_BLUG1|A0A0B4I812_9HYP|T5A7J5_OPHS…
A0A0R3MQX9_9BRA|A0A0E2NXS9_9RHI|X5UBN6_9RHIZ|I1XH11_METNJ|Q07R61_RHOP5|Q98GQ3_RHILO|A0A0Q8KDL2_9RHI|A0A0R3MVU9_9BRA|A0A0D6P6B6_9PRO|E8TCN5_MESCW|A0A0S3Q131_9BRA|X5X2J0_9RHIZ|Q1QP35_NITHX|X6D4Y8_9RHIZ|V7H8U6_9RHIZ|A0A0R3LRH8_9BRA|A0A0G3G223_9GAM|Q0A7R7_ALKEH|J3CMP3_9BRAD|X6EHZ7_9RHIZ|A0NLP0_LABAI|A0A0D7NE35_9BRA|X6IL78_9RHIZ|I2QNV9_9BRAD|V7G5D2_9RHIZ|A0A0Q7W8M5_9RHI|Q89T03_BRADU|X6FEQ2_9RHIZ|X6BYU…
P79077_CRYCU
L1JQ02_GUITH
A0A067P9U7_PLEO
V9FYI1_PHYPR|H3H6R0_PHYRM|Q8H0N8_PHYME|W2P4W5_PHYPR|Q944W3_9STRA|K3X4E3_PYTUL|A0A081B263_PHYP|W2RH57_PHYPN|W2M1R2_PHYPR|W2XVD0_PHYPR|H3G8F3_PHYRM|W2JV96_PHYPR|G4Z3T1_PHYSP|M4BD65_HYAAE|W3A3T9_PHYPR|A0A0P1AFB2_9STR|W4HC19_9STRA|S5UH42_9STRA|T0QFY3_9STRA
Q4G2T2_THAPS
A0A067MQA9_9HOM
A0A0L0UY93_9BAS|A0A0L0UZ56_9BAS
C1FE09_MICSR|A0A090M3D9_OSTT
A0A022YZF3_TRIR|A0A022Z0G0_TRIR|A0A0F7U1F3_9EUR|D4AZK5_ARTBC|A0A059KBT1_TRIR|F2TR00_AJEDA|A0A0M8P8P6_9EUR|R1GQ91_BOTPV|B6Q1N2_TALMQ|A0A028JZ17_TRIR|F2PMM7_TRIEC|A0A0K8L6F9_9EUR|A0A059JHX5_9EUR|C1HAB3_PARBA|A0A0G2GVX4_9PEZ|A0A028JZW5_TRIR|A1CH03_ASPCL|A0A022VIL0_TRIR|A0A0A2JEU2_PENE|A0A022U5K6_9EUR|Q4WNU0_ASPFU|F0U592_AJEC8|F2RRJ1_TRIT1|J3KCV0_COCIM|K9H6L4_PEND1|A0A022ZWQ4_TRIR|M3CVU1_SPHMS|E5R3F6…
W6MKZ9_9ASCO
F8NJ50_SERL9|W4JQP4_9HOMO|S7Q151_GLOTA|F8QGN9_SERL3|A0A0D2NSH1_9AGA|A0A067NDP0_PLEO|A0A0C3C4D5_HEBC|A0A0L6WPB7_9AGA|A0A067Q239_9HOM|M2Q537_CERS8|A0A067T7I5_9AGA
G4LUC5_SCHMA|C1LEN0_SCHJA
A0A081EGP5_STRF|A0A0P0S8X9_9PSE|G0FN68_AMYMS|A0A0H3DDI1_AMYM|A0A0F2GBA4_9ACT|A0A0Q4ZK15_9ACT|A0A0B5IC02_9ACT|A0A0Q5D626_9ACT|A0A0J8A7T7_9ACT|A0A0Q4YIR2_9ACT|A0A0M5LQ47_9PSE|D0L5A6_GORB4|A0A0F0GQM7_NOCA|A0A0Q4TD54_9ACT|A0A0P0S1P1_9PSE|H5X9W5_9PSEU|E9UYJ8_9ACTN|A0A0Q8HEW1_9ACT|A0A0N0TAJ8_9NOC|A0A0A1DEU0_NOCS|A0A0C1LE21_9PSE|G7GIN7_9ACTN|A0A0S9R5G3_9ACT|A0A0F2FVS5_9ACT|A0A0Q8IEG3_9ACT|A0A0S9Q274_9AC…
A0A0Q0DH97_PSEV
U6MKX6_9EIME
F0XI60_GROCL|A0A086T3S9_ACRC|B8MXA1_ASPFN|A0A0D9MVV4_ASPF|B2W8I4_PYRTR|Q06FD6_AURPU|Q2USE6_ASPOR|F9FFM5_FUSOF|A0A084BDB2_ASPF|A0A074X4J1_AURP|W9ITV4_FUSOX|A0A017SFZ0_9EUR|X0LUN0_FUSOX|A0A0A2KZY2_PENE|V5G6R7_BYSSN|A0A094BY96_9PEZ|A0A094J3D2_9PEZ|A0A0P7BS93_9HYP|E4V3I9_ARTGP|Q0CIZ2_ASPTN|X0J0Y9_FUSOX|A0A093VKH4_TALM|A0A064AQW6_ASPO|A0A0B4G710_9HYP|S3D3M3_GLAL2|A0A0A2L8S0_PENI|A0A0M8P6X5_9EUR|A0A094…
A0A061SE99_9CHL
A0A024US17_9STR|A0A067CQD0_SAPP
A0A0M2TEJ6_9BUR|A0A0J6A7T5_BURC|A0A088TVW4_BURC|B1K243_BURCC|Q399L3_BURL3|A0A0B2B0I2_9ACT|U2GAK3_9BURK|A0A0D8DX54_9BUR|A0A0G3YV25_9BUR
C6HPB0_AJECH|A0A0J8QQD0_COCI
K8E8P1_9CHLO
W9RE23_9ROSA|K7K7L0_SOYBN|A0A078ILQ1_BRAN|M1D7J4_SOLTU|I3T236_MEDTR|S8CUG2_9LAMI|K4C141_SOLLC|M1BPK2_SOLTU|A0A078HW61_BRAN|D2KBG7_RIBNI|G7I9X4_MEDTR|A0A0D3BWE9_BRAO|A0A078FH14_BRAN|B9GQE8_POPTR|M4CTS1_BRARP|M5X679_PRUPE|A0A0L9UT32_PHAA|B9RDZ7_RICCO|A0A0D2NA57_GOSR|A0A087H5L5_ARAA|A0A022PZN9_ERYG|A0A059CMR9_EUCG|M1CXN7_SOLTU|Q9ZRP8_BRANA|A0A067GXE4_CITS|A0A078I492_BRAN|F6I678_VITVI|Q5VLQ6_CAMSI|A0…
A0A091IUY4_9AVE|A0A0Q3Y615_ALLM|J9P3W9_CANLF|A0A094KY27_9AVE|K7FIB8_PELSI|M3WWA4_FELCA|A0A091CVI9_FUKD|H6ULM7_SCYCA|F7FYG9_ORNAN|G1Q1A3_MYOLU|H0XY22_OTOGA|A0A0D9R0U1_CHLS|G1TIK3_RABIT|G3R0M9_GORGO|M3XM85_MUSPF|E1BMB7_BOVIN|A0A093GNK9_PICP|FS2P1_HUMAN|L8IP23_9CETA|R0LCE2_ANAPL|U3IIW2_ANAPL|H0WBD1_CAVPO|F7DAS7_MACMU|D3ZCK6_RAT|U3JPC1_FICAL|G7PQ47_MACFA|F6SJG6_MACMU|F7C4G0_HORSE|G7NDB6_MACMU|FS2P1_M…
A0A0I9ZKV7_GIBF
R1CTM8_EMIHU|R1CNK2_EMIHU
A0A0B4FW87_9HYP|A0A0B4ICL4_9HYP|A0A0B4IIX7_9HYP
A0A0M0JZH5_9EUK|R1E3W1_EMIHU
A0A0F5K3E8_9BUR
F8MJ87_NEUT8|A0A086NQW8_META|A0A0D2CSZ4_9EUR|A0A0B1PBL7_UNCN|C5GNL4_AJEDR|F0U766_AJEC8|S3BY38_OPHP1|A0A0D2BNN7_9EUR|A0A063C2R0_9HYP|Q2H098_CHAGB|R7Z2K9_CONA1|A0A0A2VFU3_BEAB|C7ZRA1_NECH7|Q0CAS2_ASPTN|A0A074W7I9_9PEZ|U4KU63_PYROM|A0A0F8B757_CERF|A0A0B4HI38_9HYP|A0A0L9SHR7_9HYP|A0A0A1UWD3_9HYP|A0A022XWI9_TRIS|W6YCA6_COCCA|E9DUP0_METAQ|A0A023AIG7_TRIR|Q0U3M0_PHANO|G0S862_CHATD|F2SS75_TRIRC|A0A0D9MXK…
X0QJ31_9GAMM|U4T459_9GAMM|Q1QEH7_PSYCK|A0A0T6DQY0_9GAM|A0A0M4TWV1_9GAM|A0A0Q9ZL76_9GAM|X0RBK6_9GAMM|X0QLA2_9GAMM|A0A0R0A3X9_9GAM|X0RKU0_9GAMM|S4YR54_9GAMM
A0A0T1WD35_9MYC|A4T1C5_MYCGI|A0A0E4GXQ8_9MYC|K0UZM3_MYCVA|A0A0J6VCZ7_9MYC|C3JF82_RHOER|I0RUC1_MYCPH|H6N044_GORPV|G8RQN8_MYCRN|I0W6X0_9NOCA|K8Y1A8_RHOOP|A0A0Q9J8K8_9MYC|U0FA93_9NOCA|D5P5C6_9MYCO|A0A0Q9ALZ8_9MYC|L2TNC8_9NOCA|A0A0M2ZMG2_9MYC|E6TGK4_MYCSR|M2W4P6_9NOCA|Q0S2X4_RHOJR|A0QRR5_MYCS2|A0A076ELI3_RHOO|K8XCV7_RHOOP|L0IVC8_MYCSM|W8GX16_RHOOP|X0Q1G2_9NOCA|J9WHM0_MYCIP|F9VZL4_9ACTN|A0A059MHF0_9NO…
K8YR13_9STRA|K8Z8R1_9STRA|W7TWC9_9STRA
B7FUQ0_PHATC
F1RKS7_PIG|A0A097P7B2_BUBB|L8I895_9CETA|A0A091HVY7_BUCR|A0A093CFV5_TAUE|G1MED0_AILME|M3YRP0_MUSPF|D2Y363_SALSA|A0A091EP00_CORB|A0A087V8F3_BALR|FADS2_RAT|M1EQ12_MUSPF|F6W9I4_XENTR|H9GPG1_ANOCA|W5PWL9_SHEEP|D2HUF7_AILME|G1QS79_NOMLE|I3MN09_ICTTR|A0A091RAR2_MERN|H3BBT6_LATCH|F2WWK5_MOUSE|G1SJU8_RABIT|A0A091P5Y0_LEPD|FADS2_MOUSE|H0Z673_TAEGU|M7B2C4_CHEMY|U3EAX4_CALJA|D2Y362_SALSA|G1QSN2_NOMLE|A0A093F…
A0A0B8NMQ3_9NOC|L7KEQ6_9ACTN|A0A0Q6IJF8_9NOC|A0A0J6W1H9_9MYC|A0A098BMF3_9NOC|T5I7X1_RHOER|A0A0J5IWW6_RHOF|H6RBP3_NOCCG|A0A0C1AV42_9NOC|H5TNR6_9ACTN|A0A0Q6JTK1_9NOC|H5TVK8_9ACTN|N1MA39_9NOCA|A0A0Q9JIF9_9MYC|A0A0Q2MCH2_MYCG|A0A099CHS9_9MYC|E4WC51_RHOE1|A0A0H5P5R6_NOCF|A0A0T1W5G0_9MYC|A0A034UBZ6_9NOC|M2WAM1_9NOCA|C3JG47_RHOER|A0A0N9ND21_9ACT|A0A024QJP0_MYCN|H0QUK0_9ACTN|A0A0K2YIX5_9NOC|H0JKX8_9NOCA|…
Q696V6_MARPO|D5FAD_PHYPA
W0SA89_FISSO|Q8RXB0_PHATR|A4ZY53_PHATR|K0R376_THAOC|W0S9X3_FISSO|B7G6R1_PHATC|I6LL42_PHATR|Q4G2T1_THAPS
A0A0C3S984_PHLG|A0A0D7B2Z3_9HOM|G4T937_PIRID|A0A067NQF2_PLEO|S7RP24_GLOTA|A0A067Q5X2_9HOM|A0A0C2W8N0_9HOM|A0A0C2WZT7_9HOM|A0A0D0DJ63_9HOM|A0A0D0A5I6_9HOM|A0A0C9SR39_PAXI|A0A0D0A3Q6_9HOM|A0A0C9TDE5_PAXI
A0A0N7L9H2_9BAS|A0A0F7RXV5_9BAS|A0A0D0AQD4_9HOM|A0A0C9XX50_9AGA|A0A066VEQ3_9BAS|I2G131_USTH4|V5EU17_PSEBG|B0CV25_LACBS|A0A077QUB8_9BAS|A0A0D1E4C3_USTM|M9MCJ8_PSEA3|A0A061H8C0_9BAS|E7A0M7_SPORE|R9NY38_PSEHS|K5VY36_PHACS
A0A0N0PD77_PAPM
I2JSB8_DEKBR
ACET6_CERPU
W7T1F0_9STRA|E0YDP2_9STRA|A0A0N9JKY6_9EUK
A4ZY63_PHATR|B8LCU4_THAPS|W0SAJ5_FISSO|B8BXW6_THAPS|I6LL41_PHATR|Q4G2T4_THAPS|B5Y3W9_PHATC|Q8RXB1_PHATR|K0TPW5_THAOC|W0SAN5_FISSO
A0A066W3J4_9HOM
C1E5W1_MICSR|C1MMV2_MICPC|G2J5R1_OSTLU|Q4JDG7_OSTTA|A4S6D3_OSTLU|B5DC83_MANSQ
A0A0K6G136_9HOM|A0A067LXC8_9HOM|E2LKD6_MONPE|A0A0K6G135_9HOM|A0A0B7FKW9_THAC|A0A0C3QN45_9HOM|A0A074RI71_9HOM|L8WKI7_THACA|A0A0B7FFS9_THAC|A0A067NC50_9HOM|A0A074RMB3_9HOM
A0A069I4X9_9BUR
R4X790_TAPDE
K8YSX2_9STRA
E9E4P3_METAQ|A0A0B4I8U2_9HYP|A0A0A1UVU0_9HYP|A0A0B4FMN1_9HYP|A0A086NZA0_META|E9EJ67_METRA|A0A0B4F0A5_META|A0A063C3F9_9HYP|A0A0D9PCV3_META|A0A0E9L1G7_9HYP|A0A0D9Q4L0_META|A0A0B4IBV5_9HYP
C1MJ24_MICPC|C1DZT6_MICSR|A4RUI3_OSTLU|A0A090M3A8_OSTT
A0A094EIW1_9PEZ|A0A094BX63_9PEZ|A0A0B1PAK1_UNCN|A0A094AHT0_9PEZ|A0A094EAS8_9PEZ|A0A094BKU8_9PEZ|G2YSW9_BOTF4|A0A093XN22_9PEZ|A0A094ART4_9PEZ|A7F7V3_SCLS1|A0A094GV12_9PEZ|A0A093ZYH5_9PEZ|M7U9E0_BOTF1|A0A094GMG8_9PEZ|H0EWF6_GLAL7|A0A061HHV7_BLUG|L8FT93_PSED2|A0A094ICP4_9PEZ|S3DQT2_GLAL2|A0A094ESC9_9PEZ|A0A094CUP5_9PEZ|N1JL78_BLUG1|K1XAA0_MARBU|A0A0C3HWB3_9PEZ
D3K946_9CHLO|A0A061QYD2_9CHL
Q696V8_MARPO
R1ERA7_EMIHU|R1F5Q5_EMIHU
E9J216_SOLIN|A0A088AJP5_APIM|W4WCE6_ATTCE|E9J215_SOLIN|E2B795_HARSA|A0A0L7R197_9HYM|A0A0M9A3U2_9HYM|A0A026W347_CERB|E1ZVZ9_CAMFO
A0A0Q6IN08_9NOC|A0A0M8PLB6_RHOR|A1UFA5_MYCSK|A0A081HWB7_9MYC|L7L0N2_9ACTN|E6TCS8_MYCSR|M3VJK8_9ACTN|A0A0Q6IGX0_9NOC|D5P3G6_9MYCO|A0A0Q6JWL2_9NOC|A0A064CPV2_9MYC|W9DL22_9ACTN|H0JVC6_9NOCA|K0UK35_MYCVA|X8A9P0_MYCAV|I2AEI3_9MYCO|A0A0D6J4A9_MYCS|F9VVV7_9ACTN|S4Z9U8_9MYCO|A0A0J5IVM7_RHOF|V9XH10_9NOCA|A0A051TYZ0_MYCT|A4T195_MYCGI|V8D3D0_9ACTN|L8DME8_9NOCA|W3ZXN3_RHORH|A0A0Q6L285_9NOC|J4SJS9_9MYCO|A0A0P…
A0A0F8B1E6_CERF|A0A0G4LKL6_9PEZ|M1WEM0_CLAP2
B6K5G8_SCHJY|ACO1_SCHPO|S9R0Z3_SCHOY|S9VWS3_SCHCR
F2TZA9_SALR5
G9FT51_9CHLO|D3K945_9CHLO
A0A0E0B1L9_9ORY|M5XCX6_PRUPE|B4FSE3_MAIZE|K3ZT41_SETIT|M0WQM9_HORVD|B4FAU2_MAIZE|I1MXA6_SOYBN|A0A0E0QQ12_ORYR|C5XAI0_SORBI|A0A0E0IHY1_ORYN|A0A0D3H5I4_9ORY|K3XQ01_SETIT|B4F9Y5_MAIZE|B6TV08_MAIZE|A0A0E0EQX6_9ORY|M7ZTX7_TRIUA|A0A0D9XCN4_9ORY|I1M928_SOYBN|B4FTT6_MAIZE|C5XN21_SORBI
A0A058Z867_9EUK
A0A0D7BMH2_9HOM
D4FAD_DIALT|D4FAD_REBSA|D6NST0_9EUKA
B4HZN5_DROSE|Q17CJ9_AEDAE|B4PLU0_DROYA|A0A0A1X4V7_BACC|Q9VA94_DROME|A0A034VQK3_BACD|B4GNP6_DROPE|B4NGT2_DROWI|A0A0M4ES70_DROB|B4K9T3_DROMO|B3P7X0_DROER|B4JEM7_DROGR|B3LZD2_DROAN|W8B9K3_CERCA|B4R1J8_DROSI|B4M6D6_DROVI|Q29C24_DROPS
B8LDD4_THAPS
R0LVD8_ANAPL|A0A093QRN0_PYGA|A0A0P5J886_9CRU|M7BQH1_CHEMY|A0A091T782_PHAL|A0A0P5GID9_9CRU|A0A093KPY9_EURH|A0A091FH26_9AVE|A0A091SMT9_9AVE|A0A0A0AQN9_CHAV|G1N7I0_MELGA|A0A091MDT3_9PAS|A0A091VF72_PHOR|A0A0N8B051_9CRU|A0A093RA84_PHAC|A0A093JU81_STRC|A0A0P4Z1V8_9CRU|A0A091QFN4_LEPD|A0A091QY06_9GRU|A0A091SDK2_NESN|A0A093PVX8_9PAS|A0A091M6K8_CARI|A0A091J5E2_CALA|E9GD46_DAPPU|A0A093GM18_PICP|A0A0P5HNT4_…
C4YCI9_CLAL4
I2CPE7_9STRA|W7U3H1_9STRA
A0A0D3GQ32_9ORY|I1QA48_ORYGL|A0A0E0AIT1_9ORY|I3QMP2_HELAN|U5TMI2_MILPI|I3QMP0_HELAN|A0A0D9XJ08_9ORY|K7TNB1_MAIZE|I3QMN5_HELPE|W5GXP1_WHEAT|I3QMP7_HELAN|A0A0D9XJ12_9ORY|I3QMP4_HELAN|I3QMQ1_HELAN|I3QMP3_HELAN|M1C7A4_SOLTU
A0A075TCJ4_BURG|A0A0D5DLE3_BURG|B1F8M9_9BURK|A0A0M2QEL0_BURG|A0A075T851_BURG|A0A095EXP6_BURM|F2LEK0_BURGS|A0A0B6RZ13_BURG|B1SZM8_9BURK|I2DTS5_9BURK|A0A0P0KXR1_9BUR|A0A095Y151_BURG|A0A075TDB5_9BUR|U6ZPQ8_9PSED|A4JL40_BURVG
B9SQN0_RICCO|C0P3S1_MAIZE|A0A0D2RD11_GOSR|B6CI32_VIGUN|A0A067ES31_CITS|A0A0C9S6X8_9SPE|A0A0D2W103_GOSR|Q7XI61_ORYSJ|B9T1J7_RICCO|A0A061FLI8_THEC|A0A059DC22_EUCG|B6CI33_VIGUN|A0A0D2QJJ2_GOSR|A0A0A7EQQ8_GOSR|B8LK56_PICSI|A0A0D6QXC3_ARAC|A0A022QDM0_ERYG|A0A0A7EP37_GOSH|Q0GYN4_JATCU|A0A0D2V8A4_GOSR|V4SPR5_9ROSI|FAD3C_RICCO|A0A072U157_MEDT|A0A072UBF9_MEDT|W5BP77_WHEAT|Q9FEV0_PICAB|A0A067ENM6_CITS|A0A0…
B5YMH5_THAPS|Q6RT18_THAPS
G7DVN3_MIXOS|A0A073AHB1_MIXO
B2ALQ4_PODAN|B4YQU1_CLAPU
I3QML5_HELAN|I3QMN1_HELAN|U5TMC4_MILPI|B9FWV9_ORYSJ|I3QML8_HELAN|Q5FB99_SOYBN|A0A0B2PIK3_GLYS|V7BII2_PHAVU|A5C4J4_VITVI|M8CGH2_AEGTA|A4ZYU3_9FABA|I3QML6_HELAN|I3QMM9_HELAN|A1X9G8_POPTO|A0A0S3RXL8_PHAA|I3QML9_HELAN|Q19AK7_SOYBN|A0A0S3SUC0_PHAA|A0A0D9XIZ2_9ORY|I3QMM1_HELAN|I3QMM8_HELAN|A0A0R4J2X1_SOYB|I3QML3_9ASTR|K7MCI2_SOYBN|M0YYZ6_HORVD|F8TVX9_VITLA|I1N982_SOYBN|A5ATS6_VITVI|A0A0L9TID5_PHAA|I3QM…
A7E1W3_PHATR|Q6PKN2_PHATR|B7G776_PHATC
M2PWE2_CERS8
A0A0L0G131_9EUK
M2Y8L0_GALSU|O80331_CYAME|R7QP85_CHOCR
N1PSW4_DOTSN
DES_CHLRE|D8TYP1_VOLCA
F4RWD4_MELLP|F4R333_MELLP|E3JQX6_PUCGT|A0A0L0VM05_9BAS|A0A0C4EPD7_PUCT|A0A0L6VHH7_9BAS|E3JQ49_PUCGT|A0A0L6VPY9_9BAS|A0A0L0VM31_9BAS
A9RDC5_PHYPA|A9TQ98_PHYPA
A0A0C9TFQ9_PAXI|A0A0C9WCM7_9HOM|A0A0C9THN5_PAXI|A0A0C9TF74_PAXI|A0A0D0DAV9_9HOM|A0A0C3DLS7_9HOM|A0A0C9THW5_PAXI|A0A0C9TIN6_PAXI|A0A0C9T6N5_PAXI|A0A0C2ZS15_9HOM|A0A0C3D9D2_9HOM|A0A0C9STW4_PAXI|A0A0C9SR25_PAXI
H1V8S3_COLHI
Q21GN5_SACD2
H3ED00_PRIPA|A0A0F5C7S7_PRIP|H3EJ53_PRIPA|A0A0F5D0R1_PRIP
A0A0K9PYK7_ZOSM|Q2M488_9BORA|A0A0S3RPJ7_PHAA|A0A0L9V157_PHAA|A0A0J8FQ92_BETV|D2KP14_9BORA|A7Y7E1_STYHA|V7CUF3_PHAVU
A0A095TUC5_9GAM|U7G3V1_9GAMM|L0WH65_9GAMM|B4X426_9GAMM
A0A0P1BA61_9BAS
C1EHT5_MICSR
R4XAY3_TAPDE
L8X5F0_THACA|M5C5B7_THACB
F0YD00_AURAN
A0A0H5RDV8_9EUK
B5JV27_9GAMM|A0A095UBI4_9GAM|A0A095SKP0_9GAM|G1C7G7_9GAMM
D2VK76_NAEGR
B3RLV7_TRIAD
A0A093JDA5_FULG|G5BND9_HETGA|A0A093NY50_PYGA|H2QDT6_PANTR|A0A0S7HWK4_9TEL|A0A091VX48_NIPN|M3X8E3_FELCA|F7GAT0_ORNAN|R0KAN0_ANAPL|D3ZEE9_RAT|K7F9V0_PELSI|W5PQK2_SHEEP|F6UX81_MONDO|A0A091I1S1_CALA|A0A087WYB9_HUMA|F1NQN7_CHICK|H0XGB7_OTOGA|H2NUN1_PONAB|A0A091KL66_9GRU|A0A093GFW2_PICP|FADS6_BOVIN|M7B5U8_CHEMY|A0A091U3C6_PHOR|L5M7M7_MYODS|G3X3G5_SARHA|A0A093IMI9_EURH|S7NP37_MYOBR|A0A091WNM6_OPIH|G1KEP…
A8J970_CHLRE
D8T708_SELML|D8SY73_SELML|B8LR83_PICSI
L1IKH1_GUITH
A8L068_FRASN|W9D3R1_9ACTN|A0A0S4QDP3_9ACT|E3IXR1_FRASU|I9KGU0_9ACTN|A0A0Q0XYC7_9ACT|Q0RP97_FRAAA|A0A0Q4AZK6_9ACT|A0A062X5Q8_9ACT|Q2JDL3_FRASC|D3DAY4_9ACTN|A0A0D0X3U5_9ACT|A0A0D8BN74_9ACT
A0A067PZK6_9HOM
A0A058Z2U9_9EUK
R1EB94_EMIHU
E9N6B0_9FUNG|E9N6B2_MUCCL|Q32VA4_RHIST|Q6PS62_RHIOR|Q2V6H8_RHIST|S2J7B7_MUCC1|I1BH20_RHIO9|A0A0K2FPQ3_MORI|I1C588_RHIO9|Q3LU33_9FUNG|A0A068S745_9FUN|E2J5S7_9FUNG|Q58KB0_9FUNG|Q7Z8P2_9FUNG|E9N6B1_MUCCL|A0A0C7BDG4_9FUN|A0A077WN78_9FUN|E9N6A9_9FUNG
A0A0Q3ER42_BRAD|M8C4I8_AEGTA|A0A0E0M029_ORYP|H6QXH1_ARAHY|B9G311_ORYSJ|I1IPG5_BRADI|Q84KG9_9ERIC|J3MWN2_ORYBR|Q6ERL2_ORYSJ|W5FYY9_WHEAT|B8BEI9_ORYSI|F2DZQ8_HORVD|I1QN26_ORYGL|Q9ZTU8_WHEAT
A0A0F7SXQ6_PHAR
I8T3V4_9GAMM
Q8VZZ2_9BORA|W1PLR3_AMBTC|DES6_BOROF|Q8VZZ1_9BORA|Q9SAU5_BOROF|D3JAJ6_9ERIC|Q288H8_9BORA
K0T0H1_THAOC
D2D0E5_PIG|A0A0D9R2C9_CHLS|G5AYF3_HETGA|A0A096N7Y4_PAPA|U3C3Z5_CALJA|A0A097P9L7_BUBB|F6YU84_MACMU|E9PKP8_HUMAN|Q59FV3_HUMAN|R4HD46_RAT|C7SRQ6_PAPAN|B8R1J9_PAPAN|F6YUG7_MACMU|G3VZ41_SARHA|H0VVG2_CAVPO|H0XQT4_OTOGA|W5PX54_SHEEP|M3YRN4_MUSPF|H9F7N4_MACMU|I0FME7_MACMU|F1PZG1_CANLF|L8Y1M9_TUPCH|H2Q3U9_PANTR|F6SAB7_MACMU|F7EGP1_CALJA|G3IEF4_CRIGR|G3TM90_LOXAF|L5KR89_PTEAL|L5LAT2_MYODS|G7NCV4_MACMU|G1TU…
A4SBZ0_OSTLU|A4S6I2_OSTLU|C1MZM0_MICPC
U9SJG3_RHIID|A0A015N6E0_9GLO
A6QUL1_AJECN|A0A0F8U5C0_9EUR|F2RYB1_TRIT1|G7X634_ASPKW|A0A0L1IZR4_ASPN|W9JNV7_FUSOX|B0XWL4_ASPFC|A0A0F0IK12_ASPP|S0EII5_GIBF5|B8NU73_ASPFN|E4UZ90_ARTGP|C8V7Z1_EMENI|A0A0A2V157_PARB|A0A0A5IJD7_PARB|A1CCN5_ASPCL|C4JQ80_UNCRE|A0A0I9YGJ7_GIBF|E9CSJ7_COCPS|A0A0J5SMQ2_ASPF|C5JUS9_AJEDS|W9ZHD7_FUSOX|A0A022U8F6_9EUR|A0A0I9XHH2_GIBF|C0NPL2_AJECG|Q0CNF4_ASPTN|W9LV24_FUSOX|Q4WFK5_ASPFU|F2TG36_AJEDA|W7NHU2_G…
K8EYS4_9CHLO
E4WK61_RHOE1|X0QK02_9NOCA|A0A076EHY4_RHOO|I4BFX5_MYCCN|K8XR47_RHOOP|D5UVD3_TSUPD|E9T3D2_RHOHA|L2TV25_9NOCA|A0A064CIE0_9MYC|A0A0K2YL97_9NOC|A0A098BNS8_9NOC|M2XR02_9NOCA|C1B1E9_RHOOB|W8HB06_RHOOP
S9XN69_9CETA|A0A091DBE8_FUKD
A0A024B710_9BAS|U5HF14_USTV1|A0A0D6EH07_SPOS|A0A024B6K9_RHOG
A9THU4_PHYPA
A0A0P5XW69_9CRU|A0A0P5YJ06_9CRU|A0A0N8C8M1_9CRU|A0A0P5B4G6_9CRU
H2DG08_9EUKA|A0A068A2M5_ISOG|G9HQL0_ISOGA
A0A091I6Z9_CALA|A0A0Q3QTT6_AMAA|G3R9J3_GORGO|G3IEF5_CRIGR|L8Y1X2_TUPCH|A0A091N6A0_APAV|A0A0P7TK05_9TEL
A0A068WYK8_ECHG|A0A0R3TRG5_HYMN|A0A068X8S0_HYMM|A0A087VWH4_ECHM|A0A0R3T8L8_HYMN|A0A0R3VX72_TAEA|A0A068Y068_ECHM|A0A068X1P6_HYMM|A0A0R3S7L5_HYMD|A0A0R3U9R5_9CES|A0A068XVU3_ECHM
A0A0G2HSW3_9PEZ
L1JIZ3_GUITH
A0A0G4I9G5_9ALV
U1HYS0_ENDPU
A0A088S573_9TRY|A0A0N1I3H7_LEPS|E9BBT7_LEIDB|A4H6I1_LEIBR|Q4QFT4_LEIMA|A4HVZ3_LEIIN|A0A0N0DTA3_9TRY|E9APP5_LEIMU
Q8UWM5_ONCMA|D3TJK7_ANGJA|D0FHA0_9TELE|F6SIL5_HORSE|M3ZNM5_XIPMA|A0A0C5PRW9_TACF|V9PQI1_SCAAR|V5KY77_9TELE|Q6SES0_SALSA|D3TJK4_EPICO|A0A023PZA7_9TEL|S5M2K3_PANLA|Q9DEX6_CYPCA|D6R0E9_THUMA|V5N649_9TELE|I3KEK2_ORENI|G3NQU2_GASAC|Q4TVM9_GADMO|G3Q4A2_GASAC|F1C7P1_THUTH|A0A0S7G3F2_9TEL|Q90ZE9_ORENI|A0A0F8C8R4_LARC|G8HYS6_SOLSE|H2LPJ8_ORYLA|B2KKL4_SIGCA|W5UDH0_ICTPU|I2ECA7_ANATE|I3KEJ9_ORENI|F7HIF7_CAL…
N0B5C2_9RHIZ|F8JGM7_HYPSM|D8JRS7_HYPDA
S2J0R1_MUCC1|Q96VC3_MUCCI|Q6TMX2_AMYRO
A0A0A1WWV4_BACC|B3P167_DROER|Q29A09_DROPS|B4JEM3_DROGR|B3LX56_DROAN|B4M6D2_DROVI|A0A0M3QXP7_DROB|B4HG95_DROSE|D2A4M6_TRICA|Q9VFX5_DROME|W5JSC3_ANODA|A0A0A1X5C1_BACC|B4PPY6_DROYA|B4G3K9_DROPE|B4NKB3_DROWI|W8B613_CERCA|B4R1U4_DROSI|A0A034VQG3_BACD|B4KA75_DROMO
A0A0D6JBD8_9RHI
FAD5B_DICDI|F0ZDC0_DICPU|F0ZX99_DICPU|FAD5A_DICDI
W8BFU2_CERCA|B4JBJ5_DROGR|A0A0L0CU03_LUCC|Q29MU4_DROPS|B4MYX2_DROWI|B3MK33_DROAN|B4KHX9_DROMO|B3NNK8_DROER|B4I549_DROSE|T1P9A8_MUSDO|A0A0K8U7A1_BACL|B4Q7G4_DROSI|B4G8Q4_DROPE|A0A0A1XI87_BACC|A0A034WY75_BACD|CYB5R_DROME|A0A0M5J1Q5_DROB|B4P999_DROYA|B4LUG3_DROVI|M9PD26_DROME|A0A0C9RCT8_9HYM
A0A086STW8_ACRC|A0A086N9R6_META|A0A0M9VVB1_9HYP|X0H4Y7_FUSOX|X0J7F4_FUSOX|F9FZY7_FUSOF|J5JNU0_BEAB2|W9HNV3_FUSOX|A0A0F4ZBP3_9PEZ|W9NKK1_FUSOX|C7YJD7_NECH7|X0BP22_FUSOX|N4UHU5_FUSC1|A0A0M0U7U4_9PEZ|A0A0B7JU70_BIOO|A0A0A1USN5_9HYP|A0A0F8B1B8_CERF
A0A0H5C0J6_CYBJ
W2YHQ7_PHYPR|W2KDX2_PHYPR|H3GA95_PHYRM|W2W763_PHYPR|G5AD69_PHYSP|Q944W4_9STRA|W2R0S5_PHYPN|W2G150_PHYPR|A0A080ZF65_PHYP|A0A0F6TLZ2_9STR|W4FIC5_9STRA|W2MK12_PHYPR|G4XUM2_PHYIN|M4BGZ2_HYAAE|A0A0N7L444_9STR|S4WTU6_9STRA|L7TAM6_PYTSP|V9EER1_PHYPR|B7P0I4_9STRA
A0A0L0CR60_LUCC
A0A0B0DUM5_NEUC|F7W3W0_SORMK|G4UEI9_NEUT9|Q7S1A7_NEUCR|F8MAU1_NEUT8
Q49S39_9STRA
A0A0G4FER9_9ALV|A0A0G4EHY7_9ALV
E9J2S2_SOLIN|E9IA00_SOLIN
D8Q4R4_SCHCM
L8H5B9_ACACA
M2VEF2_PSEST|W9SYT1_9PSED|A0A0Q4EY94_9PSE|A0A0P9Y7J2_PSES|L0FEX3_PSEPU|A0A0Q8ZGF8_9PSE|A0A0Q0EVM0_PSEV|V9QPZ3_9PSED|J2MUI3_9PSED|A0A0J6J9C6_9PSE|A0A0P9RR55_PSEA|A0A0Q1AS42_PSEA|A0A0P9JL15_PSES|F2ZEI3_9PSED|A0A0J6J7K6_9PSE|H7EUA2_PSEST|A0A0M9AZF3_9PSE|A0A0B5KKC1_9PSE|A0A0C1WG07_PSEF|A0A0A6FDL9_9PSE|U7P5P6_9ALTE|A0A0M1HIG3_PSES|A0A0S4I890_9PSE|Q500L1_PSEU2|U5V8J1_9PSED|A0A0D0TGJ5_PSEF|A0A0L0BBI8_9P…
D8LQU3_ECTSI
Q696V5_MARPO
R7QUF3_CHOCR
A0A0A6JJD2_CANA|A0A0A6PZT7_CANA|H8X8U8_CANO9|A0A0A3DQ14_CANA|A0A0A4BU51_CANA|A0A0A3C2Y9_CANA|A0A0A6I7K5_CANA|A0A0A6KRR4_CANA|G3AT12_SPAPN|Q6BIA8_DEBHA|A5DM10_PICGU|K0KSL1_WICCF|A0A0A4BPP9_CANA|A0A0A3CY60_CANA|A0A0A6JQ67_CANA|G3BDH5_CANTC|A0A0A6KKA4_CANA|G8YNM6_PICSO|A0A0A6KBB9_CANA|A0A0A3D9W4_CANA|W6MKG5_9ASCO|A0A0A4A8G2_CANA|A0A0A6N9W2_CANA|A0A0A3X5Z7_CANA|A3LQP8_PICST|A0A0A4A5E4_CANA|G8YL96_PIC…
G0N4E9_CAEBE|E3MLW3_CAERE|W6NCI2_HAECO|A8XAR7_CAEBR|A8WV61_CAEBR|A0A0D6LD41_9BIL|A0A0N5A0F8_PART|G0NUI8_CAEBE|A0A090KZT7_STRR|H2WBU1_CAEJA|FAT4_CAEEL
A0A0L0W398_9BAS|A0A0H2RLL0_9HOM|A0A0C3DSH3_9HOM|A0A0C2X6L7_9HOM|A0A0C4ERE5_PUCT|E3KDE8_PUCGT|K5VPQ5_AGABU|A0A0L6V9X1_9BAS|F4S8M5_MELLP|A0A0L0VMG8_9BAS
F4P426_BATDJ
A0A0L0SI57_ALLM
B3SAQ3_TRIAD
A0A0L0SJH5_ALLM
L0PFP0_PNEJ8
R1G089_EMIHU|R1DCT1_EMIHU
D9ZGG5_9HOMO|M2R5D8_CERS8|W4K7E6_9HOMO|D4Q8H2_PHACH|B0CVT9_LACBS|A0A0C3APJ5_9HOM|D4Q8S6_CERSU|J4GUE7_9APHY|K5WH07_PHACS|A0A0C9WDS5_9HOM|B8R4Q7_PHACH|A0A0L6X0M5_9AGA|F8Q199_SERL3|F8NYJ2_SERL9|A0A0C9X706_9AGA
A0A023ES88_AEDA|Q17D83_AEDAE|Q178Y2_AEDAE|A0A084WGA5_ANOS|Q7PMH4_ANOGA|B0W194_CULQU|W5J5A4_ANODA
F9XAD9_ZYMTI|A0A0F4GZN0_9PEZ
A0A0D2UT76_CAPO
I1G1T6_AMPQE
A0A015L437_9GLO|D5FAD_MORAP|Q6S5J3_MORAP|C0KTA8_MORAP|U9U5J5_RHIID|D5KSD5_MORAP|U9TEK7_RHIID|Q589C4_MORAP
G7DX14_MIXOS
A0A0A1NIM8_9FUN|A0A0C7BI12_9FUN|I1C8I0_RHIO9|A0A0C9MGN5_9FUN|S2IWH5_MUCC1|A0A0A1PBJ7_9FUN|A0A0A1NTD5_9FUN|A0A0B7MRP5_9FUN|S2JZX5_MUCC1|A0A068RN01_9FUN|I1CSE3_RHIO9|A0A0A1NS63_9FUN|A0A0B7NIN5_9FUN|A0A0C7AWF8_9FUN|A0A068RMI1_9FUN|A0A077WM19_9FUN|A0A0C7BZY4_9FUN|A0A077WVB2_9FUN|I1BIQ4_RHIO9
A0A066Y0S7_COLS|A0A0M8N1M6_9HYP|E9ET10_METRA|A0A0B2WJL1_9HYP|A0A094HKE5_9PEZ|W9VHV8_9EURO|A0A0B1P776_UNCN|A0A094BFR2_9PEZ|A0A0B4FLD0_META|A0A0B4GDX6_9HYP|W2RZ36_9EURO|A0A0D2CUC9_9EUR|A0A0D2DV32_9EUR|W9WU73_9EURO|F9XNQ4_ZYMTI|A0A0D2J232_9EUR|G0RUV4_HYPJQ|A0A0D9PJC0_META|A0A0D2FU01_9EUR|A0A0D2CXJ2_9EUR|A0A072NXD7_9EUR|A0A0A1UYV7_9HYP|H6BSR7_EXODN|A0A074VUK4_9PEZ|W9YB97_9EURO|A0A074YR75_9PEZ|U1HYM1_…
C5L309_PERM5|C5KK52_PERM5
A0A075AV96_9FUN
A0A0G4F0F7_9ALV
D7G2Y4_ECTSI|D7FSV5_ECTSI
D7G044_ECTSI
A8JEN2_CHLRE|C6ZE81_CHLRE
A0A0G4J728_PLAB
A0A0L0D4L8_THET
A0A0M0J361_9EUK
A0A0D6R4V0_ARAC
A4RQJ7_OSTLU
A4S3Y3_OSTLU|A0A090M5G8_OSTT
I1G2X2_AMPQE
H0XYB0_OTOGA
F0ZKI6_DICPU|FAD5C_DICDI
U9SMB8_RHIID|A0A015NGC0_9GLO
B5TVA6_9BURK|A0A0L6T857_9BUR|B5TVB4_9ENTR|C6KEH4_9ALTE|A0A0R0MRM9_9BUR|Q932R7_PSEAI|A5CFU5_9ZZZZ|A5CFX9_9ZZZZ|B5TVB3_9BACI
D4AIT0_ARTBC|C5FRP1_ARTOC|D4DFS7_TRIVH
R0JUZ4_SETT2|W6ZD15_COCMI|E3S271_PYRTT|W7F6B6_COCVI|Q0V4K4_PHANO|E4ZTS5_LEPMJ|W6YHI9_COCCA|M2UPX5_COCH5|N4XU09_COCH4|B2WBL8_PYRTR|M2T8D5_COCSN
C1MKR5_MICPC|K8ENG7_9CHLO|C1N8G6_MICPC|C1FD88_MICSR|Q01DF5_OSTTA|A4S9C6_OSTLU|C1E7A9_MICSR|A4RSA6_OSTLU
A0A075B477_9FUN
M2PFI2_CERS8|F8PKN7_SERL3|A0A066W3L8_9HOM|D8Q0J3_SCHCM|M5G7F3_DACSP|F8NGR9_SERL9|A0A0D0E5I3_9HOM|A0A074SKG9_9HOM|A0A0K6FZC9_9HOM|J4I9I7_9APHY|A0A0C3S6L4_PHLG|A0A0C9YHB0_9HOM|A8P5J8_COPC7|S7RHV6_GLOTA|A0A0C9SXU7_PAXI|A0A060SUA1_PYCC|A0A067LXS3_9HOM|A0A0C3PLW2_PIST|A0A0B7G3P2_THAC|A0A0D7B2K7_9HOM|S8DSH4_FOMPI|A0A067SBU7_9AGA|X8JBR1_9HOMO|K9I218_AGABB|A0A0C2WGR1_AMAM|G4TE00_PIRID|A0A0D2MS74_9AGA|A0A…
A0A014P1R5_9HYP|A0A024S491_HYPJ|A0A0L0N714_9HYP|A0A0G0A0S8_TRIH|G9NPG4_HYPAI|G9N7M7_HYPVG
K9ESI7_9CYAN
L2GHA4_COLGN|T0LRD7_COLGC|N4VVI6_COLOR
A3RI59_MORAP|Q6IV28_MORAP|Q9HEY4_MORIS|A0A075TKP9_9FUN|Q9HDF4_MORAP|Q8X173_MORIS|Q76LW8_MORAP|A3RI60_MORAP|Q9UVY3_MORAP|Q70BL2_MORAP|Q8X174_MORAP|A8E068_MORAP|Q9UVV3_MORAP|Q9HEY1_MORAP|D5KSD3_MORAP
A0A0K8S5L7_LYGH|B3LZD4_DROAN|A0A0A1XCP1_BACC|B4K9T1_DROMO|A0A0P4VRY0_9HEM|Q29C25_DROPS|A0A0K8UZM8_BACL|B4JEM9_DROGR|A0A0P8YPC8_DROA|A0A034V870_BACD|A0A0Q9X872_DROM|A0A026W7K5_CERB|B4M6D8_DROVI|Q7QDC3_ANOGA|A0A0M3QYF9_DROB|A0A0K8W1T6_BACL|T1PI26_MUSDO|B4PLU2_DROYA|B4HZN7_DROSE|A0A0L0BZF6_LUCC|B4NGT4_DROWI|Q9VA92_DROME|A0A069DSQ1_9HEM|Q17EY3_AEDAE|W8B475_CERCA|B3P7W8_DROER|A0A0K8TPL9_TABB|B4R1K0_DR…
A0A0C3GMI6_9PEZ
G4UY39_NEUT9
F0WD55_9STRA|A0A024G9C3_9STR
O13378_AMYRO|A0A068S0T4_9FUN
M5G2W2_DACSP
A0A0L0TFG0_ALLM|A0A0L0SZJ5_ALLM
D2VAW7_NAEGR
I2CR09_9STRA
D8RD08_SELML
A2T1W4_9ALVE|C5LZ23_PERM5|C5LZ18_PERM5
A0A091K8M1_COLS|H0Z0Q6_TAEGU|E3TBP2_ICTFU|Q6DDM5_XENLA|F6VWM0_HORSE|G1T1S8_RABIT|A0A0Q3ZRM4_ALLM|A0A091V8Q3_NIPN|U3JJ34_FICAL|E3TDX2_ICTPU|K7GCH4_PELSI|A0A087R575_APTF|G1PGR6_MYOLU|S4RN87_PETMA|A0A091U959_PHOR|H2SQK4_TAKRU|A0A0K8S1C2_CROH|K9J2B5_DESRO|G3P191_GASAC|G7PBM0_MACFA|A0A091CQB3_FUKD|A0A0P7VMR8_9TEL|A0A0A0AVU6_CHAV|A0A087V3Q9_BALR|T1DLL5_CROHD|F6VSB8_XENTR|K4FUC9_CALMI|A0A093F729_GAVS|A0…
A0A0C4EPE6_PUCT|A0A0L0VLW0_9BAS
F2TZR4_SALR5|A9UZE4_MONBE
F4PHA9_DICFS|D3BMF1_POLPA|F4PX93_DICFS
A0A0N1H212_9EUR
A0A061QVR6_9CHL
S9Q6Z9_9DELT|Q096T3_STIAD|E3FWM9_STIAD|A0A085WRK7_9DEL|A0A0G2ZRE4_9DEL|A0A084SZ52_9DEL
A0A066UY92_9HOM
K8EHG8_9CHLO|Q00T78_OSTTA
A0A087ZTR4_APIM|H9JMC3_BOMMO
J4I8R4_9APHY
U4LAR5_PYROM
C1E5V6_MICSR
K6QEG2_9FIRM|E6SJ17_THEM7
J3PI89_GAGT3|G0R957_HYPJQ|S3BQJ4_OPHP1|A0A0C4E8H5_MAGP|G3JUG3_CORMM|Q2H780_CHAGB|X0J5X5_FUSOX|A0A024RZB5_HYPJ|L2GF59_COLGN|J5J7F4_BEAB2|A0A010RVH4_9PEZ|L7JEC7_MAGOP|W9KZJ3_FUSOX|A0A0F9ZBN4_TRIH|A0A0A1T2S4_9HYP|A0A0G2FNZ1_9PEZ|A0A0M0U8T4_9PEZ|G0SFQ7_CHATD|G4NAL7_MAGO7|B2ANU2_PODAN|X0EZQ2_FUSOX|U7PGX1_SPOS1|A0A0A2VAH3_BEAB|A0A066X608_COLS|E3QWR2_COLGM|X0CU24_FUSOX|T0KB93_COLGC|A0A0F2MH68_SPOS|L7HS1…
B8PH38_POSPM|A0A0C2XHH9_AMAM|R7STX8_DICSQ|M2RE99_CERS8|A0A060SNL0_PYCC|J4I109_9APHY|A0A067PS37_9HOM
H1RY16_9BURK
F8DYM6_CORRG
W1QHR3_OGAPD|E5DCJ6_PICAN|A1EAA6_PICPA|A0A0A6K4C3_CANA|A0A0A4B3F4_CANA|A0A0A4B2E7_CANA|W0T634_KLUMA|A0A099P5I8_PICK|Q6CKY7_KLULA|A5DSG0_LODEL|C4Y050_CLAL4|F2R0D5_KOMPC|A0A0A3XBF0_CANA|A0A0L0NPT9_9ASC|A0A0A4CKP0_CANA|Q6BJ43_DEBHA|A0A090BCC6_KLUM|A0A0H5BYW7_CYBJ|A0A0A6Q9J6_CANA|C4Y210_CLAL4|G3AN83_SPAPN|F2QYB4_KOMPC|Q5AL44_CANAL|C5M9A3_CANTT|E9RG92_CYBJA|C4R8T0_PICPG|A0A0A6P346_CANA|G8BBX1_CANPC|A0…
A0A0L0H961_SPIP
E0VR48_PEDHC
D6FLD6_MYCTX|H8IN81_MYCIA|A1UCN1_MYCSK|A0A0I9TMH8_9MYC|A5U7Q3_MYCTA|M2UWG5_9NOCA|F5YSM5_MYCSD|A0A0Q6JLW9_9NOC|D0LFB3_GORB4|A0A0J6WPN0_9MYC|A0A076CKM9_MYCT|A2VP29_MYCTX|A0A083VW98_MYCB|A0A0U1DMQ1_9MYC|B1MF18_MYCA9|G8RJZ7_MYCRN|J1ZAA9_9NOCA|A0A0R3EU03_9MYC|A0A0H2ZXG9_MYCA|A0A0U0Y5C1_9MYC|V7KB86_MYCPC|A0A0U0ZQ70_9MYC|X7YPI0_MYCKA|A0A0Q6IJG0_9NOC|D6Z9Y5_SEGRD|A0A0G2Q9L9_MYCB|V8D2P7_9ACTN|A0A0I9Z9K8_9…
A0A0D2U243_CAPO
A0A0L7K440_9NEO|A0A0L7L5X7_9NEO
F2AVG3_RHOBT|Q7UH31_RHOBA|M5R8W7_9PLAN|M5TU39_9PLAN|L7CN84_RHOBT|M2B7X2_9PLAN|K5E3L2_RHOBT|M5T493_9PLAN|M5SNV5_9PLAN|A0A0J1BG84_9PLA
A7RJB6_NEMVE
A0A0M4MT30_DIAL|H9BK45_ISOGA|A0A0M0J4D4_9EUK|F2YQ24_ISOGA|R1CUH5_EMIHU
A0A0L9SVL5_9HYP|A0A0F8A5T2_9HYP|M1WHY1_CLAP2|T5AGE4_OPHSC
D2V6X7_NAEGR|D2UZT2_NAEGR
A0A0C3QN48_9HOM|A0A0C3M6Y9_9HOM|A0A0C3QE78_9HOM
T2MI66_HYDVU
R1DB03_EMIHU
A0A095N8B8_BURP|B1XSD9_POLNS|A0A0T7BCQ3_BURT|A0A0H2WI99_BURM|A0A0S9NWT6_9BUR|A0A0F5KMH0_BURP|A0A096YKD2_BURT|I9W2J6_9RALS|A0A0K2BE23_9BUR|T1B9J0_9ZZZZ|A0A0F6GCG1_BURP|A2SA52_BURM9|A0A0D5EMD9_9BUR|A0A0L8B1E8_9BUR|A0A0H3HGR2_BURP|Q3JQD2_BURP1|A0A0E1W6T7_BURP|C4KRC2_BURPE|A3NXF6_BURP0|A0A0M4EX94_BURP|Q2SXN3_BURTA|A0A0E1FWN2_BURM|A0A0E1U7C0_BURP|A0A0S9KU57_9BUR|A0A0D5LH44_9BUR|C4AV79_BURML|I2DQA4_9BU…
A0A0L0D235_THET
K0R929_THAOC|B7G114_PHATC|B8CE76_THAPS
F0XVL9_AURAN
H1AD92_MARPO|A1E5M5_CHLRE|A0A0D2LWS5_9CHL|I0YRN9_9CHLO|A9SE68_PHYPA|A9SC72_PHYPA|A8HMC4_CHLRE|D8U5J7_VOLCA|H1AD91_MARPO|A9RFF3_PHYPA
A0A0C9V1D8_9HOM|F8PAP5_SERL9|A0A0H2S0L0_9HOM|A0A0C3PRJ1_PHLG|A0A0C9VSA3_9HOM|W4KGJ8_9HOMO|A0A067MY78_9HOM|A0A0C9YQ50_9HOM|A0A0D0A4Z1_9HOM|F8QB15_SERL3|A0A0D0BHV5_9HOM|K5W6L6_PHACS
G0NUJ5_CAEBE|E3MLW4_CAERE|A0A0K0EN87_STRE|H2VWZ2_CAEJA|A0A0K0G526_9BIL|A0A0N4ZHN9_PART|G0NUI9_CAEBE|A0A090LMK7_STRR|A0A0D8XRB0_DICV|A8WV60_CAEBR|FAT3_CAEEL|A0A0N5C0H9_STRE
A0A067CAY4_SAPP|T0RHA0_9STRA|A0A024U6C9_9STR
A0A0D6JD66_9RHI
K7YJF2_9BORA|Q8L7I7_ARGSP|A0A0F6PKY8_9BOR|Q84KG8_9ERIC|Q84KG6_9ERIC|A3QNP9_9BORA
A0A022L2G2_9ACT|D5UVD0_TSUPD|A0A0E4H0Q5_9MYC|A0A0F5MR58_9MYC|A0A0U1B9T4_9MYC|A0A024JXW4_9MYC|V8CXP4_9ACTN|K6WX91_9ACTN|A0A0U0W4B7_9MYC|L7LCI2_9ACTN|X8DPK9_9MYCO|E6J7Q0_9ACTN|U0EJI5_9NOCA|A0A0U1CAG1_9MYC
A0A0A9ZBV6_LYGH|A0A0A9XM23_LYGH
J7IBP0_PHATR|B7G7I8_PHATC
A0A0C2ZX14_9HOM|A0A0C3DLT1_9HOM|A0A0C3EN83_9HOM|A0A0C3D8E7_9HOM|A0A0C3DL54_9HOM|A0A0C9W569_9HOM
A0A084WGA4_ANOS|W5J3P4_ANODA
A0A0M2XQX5_9COR|A0A0B5D878_9COR|A0A088QHB7_9COR|S2X7N9_9CORY|M1NW89_9CORY|E2MV23_CORAY|A0A0K2GYI5_9COR|A0A095Y100_9COR
L8GW06_ACACA
B2AEP4_PODAN|E3Q2A3_COLGM|A0A010S0P7_9PEZ|A0A090CL08_PODA|A0A066WWM7_COLS
A0A093AU93_9PSE|R7XZD0_9ACTN|L0IQB8_MYCSM|A0A0I9TG36_9MYC|I0RN99_MYCXE|V7KW88_MYCPC|A0A0Q4STW4_9ACT|A0A0M2JUG8_9MYC|A0A049DQN3_MYCA|A0A099CG16_9MYC|A0A0H0T4R8_9MYC|A0A0I9VGM9_9MYC|A0A024QUS8_MYCN|I2AKX9_9MYCO|A0A066UD16_9PSE|V7NF85_MYCAV|L7V1N1_MYCL1|A0A0I9UMC5_9MYC|A0A0H5S3P1_9MYC|Q73U22_MYCPA|A0A0A1FPU4_9MYC|V7JVD1_MYCAV|A0A0G3IRM0_9MYC|A0A051UHC4_MYCT|W9BLP6_9MYCO|A0A0J6VRF9_9MYC|A0A0G4CEK9_9M…
A0A0L7L761_9NEO|A0A0P0E0A7_SPOL|G6CZN8_DANPL|H9JSH5_BOMMO
W2SL92_NECAM|A0A0B1SST5_OESD|A0A0R3PXS6_ANGC|U6NWR3_HAECO|A0A016T1L4_9BIL|A0A0C2E168_9BIL|A0A016T190_9BIL
H0QNP2_ARTGO|A0A0F0EPP6_9MIC|A0A0L0BCS5_9MIC|W9GFG2_9MICO|A1R9G5_ARTAT|J7LXG0_9MICC|D3LMX2_MICLU|A0A0Q9MQ01_9MIC|A0A0M2CXX0_9MIC|L8TQ11_9MICC|A0A0Q5HIC7_9MIC|A0A0Q9P195_9MIC|A0A0A6VVF7_9MIC|A0A0Q8MFW6_9MIC|A0A024GYJ1_9MIC|A0A0Q9TTM2_9MIC|A0A0K2R7R2_9MIC|A0A0S9C6K2_9MIC|E6SC13_INTC7|A0A031H166_MICL|A0A0Q5HD19_9MIC|W9GHJ3_9MICO|A0A0Q9N322_9MIC|A0A0Q9PKG2_9MIC|A0A0C2RM83_9BUR|A0A0Q9N8L7_9MIC|A0A0L6C…
A0A024YHN8_9ACT|A0A0Q9AH39_9ACT|A0A0F0H762_NOCA|A0A089XHE1_STRG|B5GVN6_STRC2|A0A0N1GDU6_9ACT|A0A0Q8NTL6_9ACT|A0A0M8WGM7_9NOC|A0A0M2J4A6_9ACT|L7FGK3_9ACTN|A0A0M8TUZ5_9ACT|C9ZG85_STRSW|A0A0Q7TRH8_9ACT|A0A0N0SRG9_9ACT|A0A0T1SBK6_9ACT|A0A0Q8HDW5_9ACT|W7VK14_9ACTN|A0A0Q9UGB9_9MIC|W9GEK6_9MICO|A0A0T1TSC9_9ACT|R4LKJ0_9ACTN|A0A0D6UIH9_STRG|A0A081XRC5_STRT|F4FGB8_VERMA|V6UFL2_9ACTN|F8JYH1_STREN|A0A0N0SDP6…
S7RXR9_GLOTA|A0A067QFY1_9HOM
L1JGR7_GUITH
G8FL60_TRYCR|Q4QAA5_LEIMA|C9ZW73_TRYB9|A0A061IXG1_TRYR|Q57YK1_TRYB2|Q4CKQ6_TRYCC|A0A0M9FZJ8_9TRY|A0A0N1PCI5_LEPS|E9AX71_LEIMU|A0A061J4R1_TRYR|S9ULZ0_9TRYP|E9BH95_LEIDB|S9W617_9TRYP|W6KUK9_9TRYP|A0A088RUB3_9TRY|W6KZD0_9TRYP|A0A061JEU3_TRYR|Q4CZ39_TRYCC|S9ULK0_9TRYP|V5D5L9_TRYCR|S9VC35_9TRYP|K4EAI2_TRYCR|A4HDT6_LEIBR|A4I134_LEIIN
N9KEL1_9GAMM|N8RYS9_ACIJO|A0A062INP0_ACIB|A0A0E2GZL1_ACIP|N9R7Q0_9GAMM|N9GMU6_ACIHA|A0A0Q3IFL3_ACIB|A0A0M3AA47_9GAM|A0A009RSL4_ACIB|A0A013UNV8_ACIB|A0A062L7J7_ACIB|A0A009LKF7_ACIB|A0A010LTI3_ACIB|N8Y9U4_ACIGI|L9M7L8_9GAMM|N9EFS3_ACICA|A0A0G4QPP9_ACIB|A0A090B3R2_ACIB|N8WYL7_9GAMM|A0A062FAP0_ACIB|A0A077KZQ5_ACIG|A0A009K4X5_ACIB|N8UWQ7_9GAMM|ALKB_ACIAD|N8TGM0_ACIGI|N9KQ79_9GAMM|N9LMR8_9GAMM|D8JKH8_A…
B6BI01_SULGG|A0A0C2ZHN2_9PRO|A0A0C2ZLY4_9PRO
B0W193_CULQU
M7SXA7_EUTLA|W3WRQ6_9PEZI
A0A0C2D5N5_9DEL
L1IPI2_GUITH
Q9SNW3_VERFO|A0A0K9Q328_ZOSM
H9LJG3_9BASI|A0A061ALY7_RHOT|A0A0K3CBP2_RHOT|M7WCZ2_RHOT1
S9WHQ1_9TRYP|A4H7V4_LEIBR|Q4QFK0_LEIMA|S9U8K5_9TRYP|A4HW80_LEIIN|A0A0M9FWE2_9TRY|E9APY2_LEIMU|S9VH09_9TRYP|A0A088RLP6_9TRY|E9BC24_LEIDB|S9USR9_9TRYP|A0A0N1HZP4_LEPS|S9WYW7_9TRYP|S9W2X2_9TRYP
A0A0P7BK95_9HYP
G6DB56_DANPL|A0A0P0ELA0_SPOL|A0A068FJD6_AGRS|I4DQ97_PAPXU
C7ZLB1_NECH7|W3XB51_9PEZI|I1RIF0_GIBZE|A0A0N0V862_9HYP|A0A0G2FBA3_9PEZ|B7TBH0_GIBZA|A0A098DJ02_GIBZ|K3V3S3_FUSPC
J9S8H0_9ACTN|A0A0B8NFC9_9NOC|K6WGQ0_9ACTN|M3URN2_9ACTN|L7L1G4_9ACTN|H5TVK9_9ACTN|D0L4R8_GORB4|J9RR61_9ACTN|M0QKL1_9ACTN|R7YFQ1_9ACTN|M0QH20_9ACTN|H5UDV1_9ACTN|H5ULK0_9ACTN|R7Y2Q7_9ACTN
L8GFN2_ACACA
A0A0Q6FJT1_9ACT|A0A0T2IKL1_9MIC|A3TNE6_9MICO|A0A0Q6LPJ6_9MIC|A0A0Q9KNP6_9MIC|F6EEP3_AMYSD|A0A0A0J9K9_9MIC|A0A0Q2QTF0_MYCG|A0A0J6WM24_9MYC|A0A0K1JDP5_9MIC|N0E0I1_9MICO|A0A0I9VZW1_9MIC|A0A0A0JW92_9MIC|A0A0Q5DJ03_9ACT|A0A0T1W5L7_9MYC|A0A0Q9MBZ0_9MIC|A0A077M5T6_9MIC|A0A0Q5VJS1_9ACT|A0A0J6YDL8_9MYC|W7IYI6_9PSEU|A0A0L6CLJ7_9MIC|A0A077MAH9_9MIC|A0A0Q9SHB8_9MIC|A0A0A0JNS4_9MIC|A0A0D1J6C3_9MYC|A0A0Q9SKG7_…
A0A0G2EHQ1_9PEZ|A0A0D9MUB8_ASPF|Q2U3N6_ASPOR|A0A064BH64_ASPO|I8IEG5_ASPO3|R1EJF3_BOTPV
A0A0M0JYP2_9EUK
I1FQ31_AMPQE
K6VRD9_9MICO|H5UVJ9_9MICO
A0A0L0CGX5_LUCC
U5Y6A8_MORAP|A0A086TJP5_9FUN|E7E519_MORAP|FAD3E_MORAP
H9GUF4_ANOCA|A0A0B8RYV2_BOII|A0A091JYR5_COLS|A0A093PPK2_9PAS
A0A0P4UJ61_ROSN
A7SVJ5_NEMVE|A0A0D2X4B2_CAPO|A0A0L0FSF1_9EUK
B6JUZ9_SCHJY
G7X6J9_ASPKW
A0A060SY38_PYCC|A0A0D0D0Z1_9HOM|K5XW41_AGABU|A0A067TUS8_9AGA|A0A0C9TA25_PAXI|S8F464_FOMPI|A0A0D2P9C0_9AGA|V2XML6_MONRO|A2A1C4_COPCI|D8Q001_SCHCM|A0A0C3CGX5_HEBC|A0A0D7A687_9AGA|A0A0C2TL46_AMAM|K9HI36_AGABB|Q65YX3_LENED|A0A0C3GF60_9HOM|A8NQS2_COPC7
S8EEB5_FOMPI|S8EW59_FOMPI
J9VTF7_CRYNH|A0A0D0X4Y2_CRYG|A0A0D0XG28_CRYG|M5G114_DACSP|A0A0D0UEH0_CRYG|A0A0D0ZJR0_CRYG|A0A0D2I571_CRYG|A0A0D2LJJ7_CRYG|A0A0D0U7G5_CRYG|A0A0D0TM35_CRYG|E6R445_CRYGW|Q66TD0_CRYCU|A0A0J1ASW8_9TRE|F5HE73_CRYNB|A0A0D0Y2W8_CRYG|J4UEF1_TRIAS|A0A0D0V8D5_CRYG|A0A095C1Q0_CRYG|A0A0D0VS24_CRYG|Q6PX72_CRYCU|Q5KIJ3_CRYNJ|A0A0D0XUL8_CRYG|A0A0D2WXL4_CRYG|R7SCL4_TREMS|A0A0D1A373_CRYG|K1W9A5_TRIAC
W8BXF4_CERCA|A0A0K8TV09_BACL|A0A0A1WN02_BACC|W8B9S9_CERCA
B2WMI7_PYRTR|C0NLE5_AJECG
A0A0M9VQV5_9BAS|A8PX69_MALGO|M5E650_MALS4
R1FY33_EMIHU
F2XWZ7_9FUNG
A0A091E2Z9_FUKD|F7GJX5_MONDO|F6PIK4_HORSE|A0A096MLK2_PAPA
Q20KN9_9BORA
A0A0M3L9V1_CYDP
A0A0C3AA80_9HOM
A0A084QPB1_9HYP
A0A0K3CIU7_RHOT|U5HDS1_USTV1|M7WPM7_RHOT1|A0A061ALE3_RHOT|A0A0P9EIP5_RHOG
A0A078ADN1_STYL|A0A078AFH3_STYL|J9IP03_9SPIT
A0A0G4EPX4_9ALV
A0A0C9UVX5_9HOM|A0A0C9VBJ6_9HOM|A0A0C9VM77_9HOM
Q60CD8_METCA|D3RR39_ALLVD
C5DIA2_LACTC
Q71BG5_9MAGN
A0A091Q541_LEPD|A0A099ZG79_TING|A0A091J1M7_9AVE|A0A093NCR8_PYGA|A0A091HFW4_BUCR|A0A091QDZ1_MERN|A0A091NYZ5_HALA|A0A091KJM3_9GRU|A0A093CWC1_TAUE|A0A0A0AL69_CHAV|A0A093BI33_9AVE|A0A091U847_PHAL|A0A091VRC3_OPIH|A0A091T333_9AVE|U3I3N6_ANAPL|A0A087QJZ7_APTF|A0A093ET70_TYTA|A0A091EPR8_CORB|A0A091LGF6_CATA|A0A093IW36_PICP|F1NBL9_CHICK|A0A091FI14_9AVE|A0A094K377_ANTC|R0JNP7_ANAPL|A0A091I819_CALA|A0A091RX…
A0A0F7STI1_PHAR
D0N3L9_PHYIT
R7S2L1_PUNST
Q9UVW5_MORAP|D5KSD1_MORAP|O94747_MORAP|O94214_MORAP|O94215_MORAP|Q9C135_9FUNG|Q1ET13_MORAP
A0A0L8IG00_OCTB|A0A060IIA2_MIMN|J9PDF7_HALDH|J9PD91_HALDH|A0A0F6VPC8_SEPO|A0A0M3R7G0_ANAT|V3YW07_LOTGI|T1G2Q6_HELRO|A0A0B7AC53_9EUP|G1EN35_OCTVU|K1QQ31_CRAGI
A0A0E2PSQ2_RHOC|D5ALQ9_RHOCB
K7VMT3_MAIZE|I1H6L0_BRADI
A0A0R3R6D8_9BIL|A0A0J9YB92_BRUM|J0DXW9_LOALO|A0A0R3S3N1_9BIL
A0A0M0K5C8_9EUK
A0A024T8S5_9STR|M4BYD7_HYAAE
A0A0L0GF01_9EUK|T1RRX8_9EUKA
A0A091DGP3_FUKD
A0A0S4KNP4_BODS
A0A0L0DC72_THET
H3E823_PRIPA|N1NTM6_CAEEL
Q4VKB4_CHLRE|A0A0F7SJV0_PHAR
D7FQQ2_ECTSI
H9JSH6_BOMMO
A0A0P6HRD9_9CRU|A0A0P5SVT8_9CRU|A0A0P5GC86_9CRU|A0A0P5GPV7_9CRU|A0A0P5RZ66_9CRU|A0A0P5C874_9CRU|A0A0P6BR73_9CRU|A0A0P5E2I4_9CRU|A0A0P5QJJ7_9CRU|A0A0N8BZ72_9CRU
A0A0F7IR17_PORT|A0A0K2B622_ERIS|M9NZE7_ERISI
B4G8Q3_DROPE|B4MYX3_DROWI|B3NNK9_DROER|B4LUG4_DROVI|B4P998_DROYA|B5DI75_DROPS|B4I550_DROSE|B4Q7G5_DROSI|Q9VJI1_DROME|B3MK34_DROAN|B4KHY0_DROMO|A0A0M3QTS6_DROB|B4JBJ6_DROGR
J9SFV0_9ACTN|R7YAB3_9ACTN
J4H230_9APHY|A0A060S800_PYCC
B8C4K3_THAPS|B7GCV0_PHATC
A0A067TQ32_9AGA|A0A067TD03_9AGA
A0A0L0HMT5_SPIP
C1BPG9_CALRO|A0A0K2UWP7_LEPS
A8EJE3_BURPE|A0A088X6H8_9BUR|A0A0J5XCY8_BURC|Q63NZ7_BURPS|A0A088TYN8_BURC|Q3JHY0_BURP1|V5YP15_9BURK|Q0B5C8_BURCM|A0A0E1S919_BURP|A0A0G3WYI5_BURP|B1F7W5_9BURK|A0A0M1IE12_9BUR|F2LAH2_BURGS|A0A0B1YBT2_9BUR|A0A0B8YZZ9_9BUR|A0A0H2Y051_BURC|A0A0J5WWT5_BURL|A0A071M9K6_9BUR|J7JL28_BURCE|Q2T8S7_BURTA|U1Z1U4_9BURK|A0A0E1VVN3_BURP|A0A0T7BGS4_BURT|G7H9P7_9BURK|A0A0D8DZF7_9BUR|A0A0H2WAJ0_BURM|A0A0G3Z008_9BUR|…
A0A0D2K4B8_9CHL
A9V3C6_MONBE
D5X4V5_THIK1|A0A0N0ZCY6_9BUR|W6XE15_9BURK|C5T6M1_ACIDE|Q2T0G8_BURTA|A0A016XGC9_9BUR|A0A0S4WAK5_RALS|I3CY52_9BURK|A0A0Q8RKL1_9BUR|B5WHL5_9BURK|A0A093W3E5_RALS|A0A0Q7D1V6_9BUR|A0A0H2XQP9_BURC|A0A0C1Y0C3_9BUR|A0A0J0UPJ7_9BUR|G2J0W9_PSEUL|G7HGC7_9BURK|A0A0Q9B8X9_9BUR|A0A0Q7AH82_9BUR|E1T7H8_BURSG|E8YNI1_9BURK|A0A0Q5TX79_9BUR|F6FZL2_RALS8|A0A0C2C4K4_9BUR|A0A0E1UB14_BURP|A0A0M7JKU7_9BUR|F1W4D8_9BURK|U1Z…
V5GUE1_ANOGL|J3JW38_DENPD
A0A067RDA7_ZOON
Q6NIR3_CORDI|A0A0P6SXZ9_CORU|G0CXC0_CORUB|A0A0F5DDQ5_CORD|A0A0K0VS00_CORP|G0HHV6_CORVD|A0A0G3GUI3_9COR|A0A0N1SK72_CORP|V6VCB6_CORUL|W5XYK8_9CORY|A0A0D6FMJ5_CORD|D9QEU3_CORP2|A0A0G3H3W8_9COR|H2GWX3_CORD7|A0A0M3V7F4_CORP|A0A0G3H005_9COR|A0A0B6TJQ8_9COR|U3GVP5_9CORY|A0A0E3N1G3_CORU|A0A0M5KN66_CORU|A0A0H2LXR2_CORD
U5EV23_9DIPT
A0A0H2RTA4_9HOM
H2DG07_9EUKA|H6VQ40_9EUKA
A9YRX6_MAMBR|H9JF74_BOMMO|D8UUV2_OSTNU|G8FQ78_9NEOP|S4WAY4_AMYTR|Q75PL5_BOMMO|U5KFQ4_AGRIP|D8L7A6_CHOPR|D8UUU9_OSTNU|G8FQ76_9NEOP|A4KWF3_OSTNU|T1RTE1_BOMMO|A0A076FRH6_9NEO|G8FQ77_9NEOP|D8UUV1_OSTNU|A0A068FKA4_AGRS|ACO11_TRINI|D8UUU6_OSTNU|Q4A181_MANSE|M4PTD0_SPOLT|A0A0N1PJV1_PAPM|Q9NB26_HELZE|DESAT_BOMMO|Q2YHQ4_MANSE|B7SB74_9NEOP|A0A0L7L2G4_9NEO|D8UUV0_OSTNU|E3UYX8_YPOPA|Q6A4M5_CHOPR|T1RU40_HELVI…
A0A0G4GAH8_9ALV
A0A067N1A9_9HOM|A0A067N2G3_9HOM
A0A0N8DNI5_9CRU
K1QXG0_CRAGI|A0A0B6ZNJ4_9EUP
A8QB06_MALGO
G7GQJ4_9ACTN|A0A0Q5QRF3_9ACT|V8D1V7_9ACTN
A0A0D0VC26_CRYG|J6F4R2_TRIAS|A0A095D1Y6_CRYG|F5H9Z5_CRYNB|A0A0D0XTG0_CRYG|A0A0D0ZIH1_CRYG|Q5KNJ8_CRYNJ|A0A0D0VPK8_CRYG|A0A0D2JMM1_CRYG|A0A0D0UZX1_CRYG|A0A0D0UNT0_CRYG|A0A0D0YUV8_CRYG|A0A0D2M4U1_CRYG|E6QY97_CRYGW|A0A0D0YN44_CRYG|A0A0D2V7N5_CRYG|J9VEK7_CRYNH|A0A0J0XT96_9TRE|K1W3C2_TRIAC|A0A0D0XCS3_CRYG|A0A0D0Y8P5_CRYG|A0A0D0UA22_CRYG
X8J5Z3_9HOMO|A0A074S6E9_9HOM|A0A066VD54_9HOM|A0A0B7FR68_THAC
D5FAD_THRSP|B2ZCY2_9STRA
A0A0K8U130_BACL|T1PM50_MUSDO|D3TN52_GLOMM|A0A0L0BZP6_LUCC
U7H9M7_9ALTE|B0TA04_CAUSK|H8WCU7_MARHY|B5TVB8_9ACTN|B5TVB0_9PSED|M5DQR5_9GAMM|A0A0A7PNT6_9SPH|A0A059SEF7_9BAC|Q9RLI5_9PSED|U7P171_9ALTE|A0A024A3Z2_9PSE|A3UHL2_9RHOB|Q93LR8_9PSED|W8FY71_9GAMM|B5TVB9_9PSED|B5TVB1_9PSED|ALKB_PSEOL|B5TVA4_9NOCA|A1TXS2_MARHV|A0A0A1YEC3_9PSE|A1TY92_MARHV|U7NYF9_9ALTE|I1AS33_9RHOB|B5TVB5_9MICO|B5TVA7_9PSED|U7G9A6_9ALTE|B5TVA3_9RHIZ|S2EW96_9PSED|A0A0T6W2K0_9ALT|B5TVA5_9P…
A0A0H1SRP7_9ACT|A8L3P7_FRASN|A0A0D8BAT3_9ACT|A0A0Q1HZK6_9ACT|A0A0Q4ASZ6_9ACT|I8QYG5_9ACTN|E3JAZ1_FRASU|Q0RBV3_FRAAA|D3CT70_9ACTN|F8B1X9_FRADG|E3J7Z8_FRASU
A0A0D2KDB8_9CHL|A3QQP5_MESVI
A0A0G4GF57_9ALV
F1T2K7_9STRA
A0A0L0DV76_THET
Q28J37_XENTR|F6Q3M0_MACMU|G3HIX1_CRIGR|G1TLI1_RABIT|F6QVV3_ORNAN|E2RHF4_CANLF|F7IM28_CALJA|Q7SYZ6_XENLA|G3QSW4_GORGO|L8IRN0_9CETA|Q6P8B6_XENTR|H2Q8X2_PANTR|A0A096NJR1_PAPA|M3XV08_MUSPF|G1QJS1_NOMLE|A0A0D9RDC3_CHLS|L5LNR9_MYODS|G5B4B1_HETGA|H2NM89_PONAB
I1FNN5_AMPQE
K1V458_TRIAC|A0A0J0XLL2_9TRE|J4UK44_TRIAS
M7UF94_BOTF1|G2YVY2_BOTF4
F2U823_SALR5
A0A0M0JTZ2_9EUK
R1FN77_EMIHU
R7TKQ7_CAPTE
I7M1E1_TETTS
A0A0C7MYA3_9SAC|C5DFB0_LACTC|W0VYV2_ZYGBA|W0VM12_ZYGBA|G8ZUV0_TORDC|A0A0N7MKS5_9SAC|G8JQ05_ERECY|C5DRC7_ZYGRC|R9XAI4_ASHAC|Q752I6_ASHGO|S6E570_ZYGB2|M9N7Q9_ASHG1
D8TTW0_VOLCA|E1ZQW4_CHLVA|A0A061R2C5_9CHL|D3U658_CHLVU|O48663_CHLRE|E2CT06_CHLVU|Q9SBU4_CHLSW|I0Z0R3_9CHLO|A0A087SGA6_AUXP|G1ESZ6_9CHLO
D6WVJ2_TRICA
K7IRT3_NASVI
F8WSB6_9STRA
E5SH17_TRISP|W4WEN6_ATTCE|A0A0A9WKL1_LYGH|E2BYS5_HARSA|A0A026X049_CERB|A0A085N4K2_9BIL|R4G5H9_RHOPR|A0A085MBS3_9BIL|F4WK44_ACREC|E0VSV1_PEDHC|A0A023F8Z7_TRII|A0A0J7L0W1_LASN|R4WRN7_9HEMI|A0A077Z5R1_TRIT|D2A4B6_TRICA|A0A0N5E230_TRIM|E2AQB5_CAMFO
W0S9Y7_FISSO|B5Y580_PHATC|Q84KI9_PHATR|W0SA01_FISSO|K0TC26_THAOC|B8C757_THAPS
B2B099_PODAN
A0A0D0CR51_9HOM|A0A0C9TMW0_PAXI
B2ZFX8_9CHLO|A0A0D2KRW4_9CHL|A0A087STD1_AUXP|U5YCT7_9CHLO|M1PVS3_9CHLO|D0ETI0_9CHLO
L2GCK4_COLGN|H1VQM7_COLHI|A0A066X0N7_COLS
R7UX15_CAPTE
A0A0D7B4I4_9HOM
D8PW67_SCHCM|A0A0D0BC63_9AGA
A0A0G4EKH5_9ALV
A0A0B7B9E9_9EUP|A0A0B7BBR2_9EUP|A0A0B7BB71_9EUP
A0A0A3DDG4_CANA|C3W956_CANPA|A5E4T6_LODEL|K0KKB4_WICCF|A0A0A3DNY2_CANA|A0A0A6I5A1_CANA|A0A0A6KS03_CANA|A5DI27_PICGU|G8B5R3_CANPC|G8YS58_PICSO|A0A0A4A3N2_CANA|A0A0A4B6M8_CANA|A0A0A6JE34_CANA|A0A0A4CUK6_CANA|G3ATS6_SPAPN|A0A0A4BQT4_CANA|Q59WT3_CANAL|A0A0A3D6E4_CANA|A0A0A3BW62_CANA|A0A0A6JNB2_CANA|A0A0A6I766_CANA|A0A0A4B4K0_CANA|H8X9M8_CANO9|A0A0A6IBG1_CANA|G3B6R3_CANTC|W6MSY0_9ASCO|A0A0A3BQX3_CANA|…
A0A0D9MCP5_9EUR|G3XPA2_ASPNA|A0A0A2IXU0_PENE|A0A0M8PEW9_9EUR|K9GL22_PEND2|A0A0G4PSW9_PENC|B6HR88_PENRW|A0A0A2KA70_PENI|K9FKZ6_PEND1|W6PTJ7_PENRO
A0A0F7ZXK9_9HYP|T5AL32_OPHSC
A0A0P1FUP1_THAG|A6FKL6_9RHOB|A0A0T5PEY8_9RHO|A0A0B5E3A5_9RHO|D0D0M6_9RHOB|A0A0D0NLW1_9RHO|A0A0L1JJS5_9RHO|A0A0C1JSL8_9RHO
S8BGT1_PENO1|A0A0M9WIV1_9EUR|W6QNX7_PENRO|B6H0X2_PENRW|K9GHC9_PEND2|A0A0D9M5Y3_9EUR|K9FU13_PEND1|K9F8I9_PEND1|A0A017SRN1_9EUR|A0A0A2K5B8_PENE|A0A0A2L6K7_PENI|A0A0F7TVA6_9EUR|A0A0G4PK32_PENC|K9G5N8_PEND2|A0A0F7TYU0_9EUR|A0A0A2L6Y6_PENI
C6ZGG8_POROL
R4XAF7_TAPDE
T1RLC5_BOMLU|A0A088AI93_APIM|A0A088AI91_APIM|V9IBM6_APICE|A0A0M9A4C5_9HYM|V9I9E1_APICE|A0A0J7NME9_LASN|T1RLF5_BOMTE|A0A0L7RGE5_9HYM
L5MDK0_MYODS|G5AK68_HETGA
A0A0K8LJG2_9EUR
W4K819_9HOMO
A0A0E3M494_LARC|SCD5_BOVIN|A0A099ZK45_TING|A0A096MYF3_PAPA|V9KPP5_CALMI|G8EFS9_CYPCA|I3M8G6_ICTTR|H2ZYT6_LATCH|A0A093NVE6_PYGA|G3TH81_LOXAF|Q5XQ39_TAKRU|U3ITE4_ANAPL|G1SPZ8_RABIT|G3NCU9_GASAC|A0A091LM00_9GRU|A0A0H3U2H5_ANAP|F6M740_SCYCA|ACOD_PIG|G1LER8_AILME|SCD5_HUMAN|B6DXM2_TREBE|A0A0Q3MHF5_AMAA|A0A091M4Q5_CATA|W8FT41_MEGAM|A0A099ZTV4_TING|D2HPD7_AILME|V9KWF8_CALMI|S7P3M1_MYOBR|Q9PU86_CYPCA|W5K…
C3YQ43_BRAFL|C3ZJC5_BRAFL|C3ZXK4_BRAFL
V4AT49_LOTGI
A0A0D2WW44_CAPO|A0A0D2VY74_CAPO
G0USJ0_TRYCI|G0U1I8_TRYVY
B7GEK2_PHATC|B8C5Q9_THAPS|K0SGU0_THAOC
A0A0C4EPD6_PUCT
J9JX77_ACYPI|J9K234_ACYPI
M2R110_CERS8
L1JV26_GUITH
B5MFC9_9STRA
N1PKY9_DOTSN
A0A0C3RW15_PHLG
A0A0C9X6L5_9AGA|K5VMW8_AGABU|A8P535_COPC7|K9I286_AGABB|D8QCB4_SCHCM|B0DVW2_LACBS
A0A0L1IPW7_ASPN
L1JSY3_GUITH
A0A0C2ZFI5_9HOM|A0A0D2PPH8_9AGA|A0A0C3CHV5_HEBC|A0A0C9SMU1_PAXI|A0A0D0CB41_9HOM|A0A0C3JRJ7_PIST|B0D6J4_LACBS|A0A0C9X1J0_9AGA|D6RQT1_COPC7|D0Q092_PLEOS|D8QK08_SCHCM|A0A0D0B2S2_9AGA|A0A0C9VBY7_9HOM|A0A067T7K5_9AGA|V2XGH1_MONRO|A0A0C9V998_9HOM
A0A0D5XV67_9PSE|J3E1T7_9PSED|A0A0C5EQY5_9PSE|A0A0E1EF68_9PSE|J2EUR1_9PSED
V4B0B0_LOTGI
U7NQ32_9ALTE|H8WC23_MARHY|A0A0T6W1R8_9ALT|M7CV98_9ALTE|G6YUD8_9ALTE|U7P596_9ALTE|R8B518_9ALTE|A0A0T6WA49_9ALT|U7GFG6_9ALTE|E4PIT7_MARAH|A0A072N1Q0_9ALT|A0A0J7JDA1_9ALT|A0A0K1U687_9ALT|C6KEH5_9ALTE|E1VGR0_9GAMM|T1WNR3_9ALTE|U7HIR0_9ALTE|A1U4J9_MARHV|A0A0N8KKZ1_9ALT|A0A0F9R8D1_9ZZZ
A0A0A2K032_PENE|A1CY77_NEOFI|A0A0K8LS74_9EUR|A1CFN1_ASPCL|A0A0A2IRD2_PENE|A0A0S7DPX7_9EUR
E3REC3_PYRTT|M2YKS6_DOTSN
A0A0U1LK21_9EUR|G3XSI0_ASPNA|G7XS44_ASPKW
L5KQ77_PTEAL|V8P1H2_OPHHA
Q8W3L3_CHLVU|E1ZTX1_CHLVA|A7XW61_9CHLO
H9NAU1_ISOGA|A0A068A4S3_ISOG|H9BK46_ISOGA|Q5QEX7_ISOGA|I2CZU4_9EUKA|A0A0M0JUG1_9EUK|W6FGP8_ISOGA
A0A0C3C476_9PEZ
A0A0I9Z928_GIBF|X0KWJ2_FUSOX|C9SBA2_VERA1
K9I1I0_AGABB|F8QHR3_SERL3|A0A067SW49_9AGA|K5XTH8_AGABU|A0A0L6WNL3_9AGA|A0A0C9XD87_9AGA|A0A0D2P781_9AGA|A0A0D0BQS9_9AGA|F8NQN6_SERL9|A0A067PGX9_9HOM|W4JVJ4_9HOMO|A8PB92_COPC7|A0A0L6WAK3_9AGA|V2X0W8_MONRO|S7RHB1_GLOTA|G3XKU1_PHONA|A0A0C2Y2W3_HEBC|V2WHB7_MONRO|S7QAX0_GLOTA|B0DSY7_LACBS|A0A0D7AJN4_9AGA|A0A0C2WM39_AMAM|A0A067P172_PLEO
C8RUW4_CORJE|G0HAR0_CORVD|X5DMZ1_9CORY|S4XH61_9CORY|Q4JSW0_CORJK|W5WPK1_9CORY
A0A0K6S7I8_9ALV|A0A0K6S7R9_9ALV
A0A0L0ST40_ALLM
A0A0D2WR48_CAPO
A0A0Q6VTX9_9ACT|A0A0S9R245_9ACT|L7VZH7_9BACT|A0A0Q4SPU5_9ACT|A0A0Q8W1Q3_9ACT|A0A0Q7KL56_9ACT|E2SAU5_9ACTN|A0A0Q5A1C4_9ACT|A0A0Q7QL58_9ACT
A0A086Q4T5_TOXG|A0A086M0D8_TOXG|A0A086QUM4_TOXG|A0A086J623_TOXG|A0A074SWT9_HAMH|S8EW61_TOXGO|B9Q7C5_TOXGO|A0A086JUG8_TOXG|Q968Z3_TOXGO|A0A086KII7_TOXG|A0A0F7V6X2_TOXG|F0VKS9_NEOCL
A0A0H1BN24_9EUR
A0A058ZE54_9EUK
A0A0D7AE03_9AGA|A0A0D7AAQ5_9AGA
J3JV01_DENPD|U4UBY9_DENPD|N6TPK7_DENPD
X5E8V7_9CORY|W5WS42_9CORY
F6WTV6_CIOIN
J9K7R2_ACYPI
K1XY20_MARBU|S3DWF3_GLAL2
S8EWI4_FOMPI
G0U743_TRYVY|V5ASK8_TRYCR|A0A061JE58_TRYR|Q4DDJ1_TRYCC|Q38AQ3_TRYB2|K2MB54_TRYCR|Q4DFC3_TRYCC|K4DTD9_TRYCR|D0A3D4_TRYB9
X8JP75_9HOMO|W4JVI9_9HOMO|A0A067NYK5_PLEO|A0A067NDS8_PLEO|A0A0L6WPR7_9AGA|A8PB93_COPC7|A0A0C2ST96_AMAM|A0A0C3S975_PHLG|S7RWT1_GLOTA|A0A0C9X935_9AGA|K5WSF0_AGABU|D9ZGG6_9HOMO|A0A0C3F8X5_9HOM|K5VLP0_PHACS|D8Q6U0_SCHCM|S8FJ52_FOMPI|M2P9Z7_CERS8|A0A0D0CAW8_9AGA|A0A0C3F766_9HOM|A0A067PV06_9HOM|A0A0C3SDW0_PHLG|J4H479_9APHY|A0A0C9UFJ1_9HOM|A0A067SYS1_9AGA|K9HCM1_AGABB|A0A060SZQ5_PYCC|A0A0L6WAV1_9AGA|V2X…
D7FJM7_ECTSI
A0A0L0RW51_ALLM|A0A0L0S0G0_ALLM
V4BEN2_LOTGI|A0A0B6ZDX5_9EUP
A0A068TTC9_COFC|M8C3Q3_AEGTA|DES1L_ARATH|S8DS98_9LAMI|A0A067JLQ5_JATC|A0A0S3S2J3_PHAA|I3SNX8_MEDTR|A0A0D3F826_9ORY|A0A0E0CNY6_9ORY|V4W8L0_9ROSI|M0RP92_MUSAM|A9S5D3_PHYPA|A0A0B2PGM1_GLYS|A0A0K9QFJ7_SPIO|A9PBG6_POPTR|A0A0L9VFF9_PHAA|A0A0B0P9N8_GOSA|M4EL64_BRARP|W5ARB2_WHEAT|C6TIK0_SOYBN|W1NJ76_AMBTC|A0A0D2RFP7_GOSR|M1C392_SOLTU|A0A067G8K0_CITS|F6HD78_VITVI|M0RU45_MUSAM|I1IZY6_BRADI|Q8S459_SOLLC|I3S…
J9J7U3_9SPIT|A0A077ZTT9_STYL|J9IVP6_9SPIT
Q9XAV1_PSEFL|I4KTZ1_9PSED|J0Y6G0_9PSED|A0A0A1Z3V5_PSEF|O87638_PSEFL|M4K0S9_9PSED|W2D9W9_9PSED|L7GZM1_PSEFL|A0A0H5AHM0_9PSE|A0A075P4X2_PSEF|A0A0R3BGR0_9PSE|Q4KCJ2_PSEF5|W2DFG4_9PSED|V9QZN3_9PSED|A0A0D6C1K9_9PSE|A0A0R3AFG1_9PSE|A0A0D6BI11_9PSE|S6K4Z9_9PSED|A0A0Q8D764_9PSE|A0A0Q4ETS5_9PSE|A0A0R2Y4Z2_9PSE|A0A0R2ZHI4_9PSE|A0A0J8G041_9PSE|I2BKF1_PSEFL|A0A0R3AZK5_9PSE|A0A023CBZ2_9PSE|A0A0N0E505_9PSE|U6Z…
A0A0P5EYA0_9CRU
K9I0I8_AGABB|K5XRY1_AGABU
E4YIT3_OIKDI|E4Z3Z4_OIKDI|E4XSG1_OIKDI
A0A0F2GFE2_9ACT|L7LJT4_9ACTN
K2R2W1_MACPH|M7TYC1_BOTF1|G2XQN4_BOTF4|R1EYW1_BOTPV
R4X6B8_TAPDE
B3S4J0_TRIAD
V4SUJ5_9ROSI|A0A061GW68_THEC|A0A0D2TF27_GOSR|Q0KIX6_EUSER|L0LBA0_MUSPR|A0A067ENE4_CITS|V4S5G2_9ROSI|I1N2Y7_SOYBN
A0A0Q9PF73_9GAM|G7UTM2_PSEUP|A0A0S2F459_9GAM|A0A0Q9QTM4_9GAM|A0A0H2X2H9_XANC|A0A0R0AXR3_9GAM|A0A021W3G5_9GAM|A0A0M2L1C2_STEM|A0A0M1ELJ5_STEM|J7UY78_STEMA|A0A0G5PFS3_PSEA|A0A0C7DWZ3_XANC|A0A0C5V5L5_9XAN|A0A0R0AA97_STEM|A0A0Q5IKQ9_9XAN|A0A0K2ZW79_XANC|A0A0Q0HQD1_9XAN|A0A0G3LXL3_XANC|M5TEQ5_STEMA|A0A099CZ96_9GAM|L7GNJ3_XANCT|A0A0R0BWS0_STEM|T1ABS8_9ZZZZ|A0A0R0BDY3_9GAM|A0A091AXI5_9GAM|A0A0S2DAN3_LYS…
A0A061QD85_9PRO
A0A059IPE4_9RHO
A0A015N9Y4_9GLO|U9UG20_RHIID
A0A0S4IVF3_BODS
A0A0A1TL79_9HYP|F8MN56_NEUT8|F7W965_SORMK|C7ZDV0_NECH7|G9NE63_HYPAI|Q7S008_NEUCR|A0A086TCE5_ACRC|A0A0B0DKE5_NEUC|G2XJY7_VERDV|G4UQ04_NEUT9|A0A0G4LDJ7_9PEZ|A0A0G4MRP2_9PEZ|A0A084QIN8_9HYP|C9SZ40_VERA1|G9MX12_HYPVG
E7EXJ4_DANRE|G3PNA6_GASAC|H3D2T7_TETNG|H2SGJ4_TAKRU|W5N698_LEPOC|H3AS05_LATCH|M4AQV4_XIPMA|A0A087Y3F3_POEF
W3WR48_9PEZI
A0A0B2V9M0_TOXC|A0A0N5D661_THEC
D5UVD2_TSUPD
A0A0C9VD74_9HOM|A0A0C9VMU9_9HOM|A0A0C9TMI1_9HOM|A0A0C9W0K0_9HOM
A0A0C3I2M9_9PEZ
A0A0D7BC15_9HOM
E1ZLJ0_CHLVA
W9CPP3_9HELO|A7EIU9_SCLS1|M7UU25_BOTF1|G2XVR2_BOTF4
A0A0D2AEW8_9EUR
C1MH72_MICPC
A0A084SZK9_9DEL|F8CLQ1_MYXFH|S9QRX8_9DELT|A0A0K1EJW4_CHOC|A0A0G2ZQJ1_9DEL|A0A0H4WQC9_9DEL
D8FAD_REBSA
B8CH54_SHEPW|A0A0M0HQJ8_VIBN|F7YR83_VIBA7|K5V850_9VIBR|D0X9T8_VIBH1|A0A066UJR0_9VIB|A0A0C2KAM5_9VIB|A0A0A3F114_9VIB|A0A034TTR6_9VIB|A0A0H0YHQ4_VIBA|Q87I99_VIBPA|A0A0L7YX89_VIBA|F0LXA0_VIBFN|A8T4K0_9VIBR|A0A0F4NKW5_9VIB|A7N6Q8_VIBCB|D0M8R3_VIBAE|A6D2E8_9VIBR|A0A0A5I4Y7_9VIB|A0A0T7D9S6_9VIB|A0A090SIG5_9VIB|A0A0D1FM34_VIBP|A0A0T7DZV5_9VIB|A0A0M0I4V9_9VIB|F9T9Z8_9VIBR|A0A0N9KR37_VIBP|Q5E0V2_VIBF1|A0A…
A0A0A1TKY2_9HYP|A0A0A1TMG4_9HYP
B7G0P0_PHATC
A0A0F0L8L2_9MIC|A0A0P0EFZ8_9MIC|A0A0M3DDE8_9MIC|A0A0Q5Q7N8_9MIC|A0A0Q5EGF1_9MIC|A0A0Q7TT72_9MIC|E8N7I0_MICTS|A0A0L6I3Z8_9MIC|F8A285_CELGA|A0A0Q5JCS6_9MIC|A0A0F0KHL3_9MIC|S3A867_9MICO|A0A0D0KA21_9MIC|A0A0Q5KZS7_9MIC|A6N231_9CAUD|A0A0Q4DVN4_9MIC|U2YRY7_9MICO|A0A074TTE3_9MIC|A0A061LYI1_9MIC|A0A062VGB2_9MIC|A0A0B2A7E9_9MIC|A0A031FVY9_9MIC|A0A0Q6R7N5_9MIC|A0A0Q4H649_9MIC|A0A0Q8U0B8_9CEL|A0A011T6Y5_9MI…
A2CBI3_PROM3|A0A0A2BC68_PROM|Q46KU3_PROMT|A0A0A2AH70_PROM|A2C2D0_PROM1|Q7V088_PROMP|B9P3J4_PROMR|A0A089PC26_9PRO|A2BYA6_PROM5|A0A0A2A7P8_PROM|A0A0A2CVU9_9PRO|A0A089PBU7_9PRO|A2BSW4_PROMS|A0A0A2A0B0_PROM|A8G6K0_PROM2|Q7VB84_PROMA|A0A0A2C2S7_PROM|A0A0A2B7Z2_PROM|Q319A9_PROM9|Q7V8T0_PROMM|A0A0A2A9J2_PROM|A0A0A1ZA89_PROM
K7M5W7_SOYBN
B8JHK1_ANAD2|B4UGP0_ANASK|B4UAD6_ANASK|A7HF87_ANADF|Q2IPR4_ANADE|A0A0D6QEW8_9DEL
A9URE6_MONBE|F0Y9N1_AURAN|F0YPA8_AURAN
R7V5K6_CAPTE
A1CQ94_ASPCL
A0A0S2FEE5_9GAM|A0A0Q7GHE5_9BUR|A0A0Q6VKC4_9BUR|A0A0S2G3L7_9GAM|A0A0M2WQF8_9BUR|A0A0A6G0Z7_9BUR|A0A021W4D3_9GAM|A0A031GH71_9BUR|A0A0S2FUM7_9GAM|F6AHP3_PSEF1|S9RW49_9RALS|A0A0Q7X9Y8_9BUR
N6TL28_DENPD|N6TE79_DENPD|U4V0N2_DENPD|U4V0P8_DENPD|U4TRP1_DENPD
A0A0G4GNS3_9ALV
D5FAD_REBSA
G3IYK6_9GAMM|A0A0A6R0H4_9GAM|F9ZW85_METMM|H8GPP8_METAL
A0A0K2VHD0_LEPS
A0A093D5U0_9PSE|N1M8X3_9NOCA|A0A0N9N0A2_9ACT|H0JXK3_9NOCA|L2TG87_9NOCA|A0A0R3FD50_9MYC|J9S031_9ACTN|A0A0F2GFS3_9ACT|D5URF1_TSUPD|A0A0C5XGQ5_NOCS|W7IS68_9PSEU|R7YCE9_9ACTN|R7WR66_9NOCA|A0A0Q7PY19_9ACT|A0A0B8NQM1_9NOC|C1AVT6_RHOOB|M2WK77_9NOCA|V9X741_9NOCA|W9DJ91_9ACTN|A0A0D0KE03_9NOC|A0A0H3CZW5_AMYM|A0A0H5CDT0_9PSE|L8DIV5_9NOCA|A0A0Q7ZMW0_9ACT|H5UJ95_9ACTN|U5EKZ7_NOCAS|A0A0S3E765_9MYC|A0A0D5A6F6_9…
Q3J6H5_RHOS4|A3PFX2_RHOS1|A4WNL3_RHOS5|B9KRA4_RHOSK|L1KE17_9RHOB
S9VZ33_9TRYP|A0A088RZR6_9TRY|S9UUC6_9TRYP|S9VM21_9TRYP|A0A088RK76_9TRY|E9BAI8_LEIDB|A4HM35_LEIBR|S9UNR8_9TRYP|A4HUP7_LEIIN|Q4QH80_LEIMA|W6KXA9_9TRYP|A0A0M9G881_9TRY|A0A0N0P5L0_LEPS|Q4Q3K9_LEIMA|S9VH76_9TRYP|A4H5Y3_LEIBR|E9BPS9_LEIDB|A4H6C4_LEIBR|E9B4G6_LEIMU|S9VS69_9TRYP|E9ANE6_LEIMU|A4I9G8_LEIIN
A0A078J3T2_BRAN|G7JGX9_MEDTR|D8RP40_SELML|K4BLH5_SOLLC|ADS3_ARATH|U5FWR1_POPTR|M5WJG9_PRUPE|K7KZD0_SOYBN|A0A061G7J9_THEC|M5WSA6_PRUPE|V4M0M6_EUTSA|A0A0D2UL36_GOSR|A0A0J8BI53_BETV|A0A078CLA3_BRAN|A0A022Q0U8_ERYG|M5WKY5_PRUPE|R0GT13_9BRAS|F6HXE0_VITVI|A0A0D3CJR8_BRAO|M5WJK3_PRUPE|M5WQF3_PRUPE|A0A059AJ15_EUCG|A0A0J8BKK6_BETV|M4CBM9_BRARP|S1RU72_THECC|B9RV72_RICCO|A0A068TQ70_COFC|M5X8D8_PRUPE|A0A0L9T…
C5KCW9_PERM5
Q9I2K2_PSEAE|A0A0N0E1E9_9PSE|A0A0H3QPH3_PSEA|A0A0N8VIM5_PSEA|A0A0H3SC35_PSEA|A0A0P1DCN0_PSEA|A6V6R5_PSEA7|A0A0E1AUR2_PSEA|A0A086BXW4_PSEA|A0A0C6F5R1_PSEA|A0A072ZHI6_PSEA|A0A0F6UE79_PSEA|A0A0H2Z9Y6_PSEA|V6AGS1_PSEAI|Z2DKW2_PSEAI|W1MMY2_PSEAI
J9JUG5_ACYPI
A0A0S8C8I2_9PRO|A0A0Q7IAR5_9BUR|A0A0J6NDJ0_9NEI|A0A0H2M3K6_VARP|T1XBF7_VARPD|A0A011MSQ2_9PRO|A0A0S8CAE4_9PRO|Q5P8A2_AROAE|J3CXR2_9BURK|N6ZM35_9RHOO|A0A0P9C283_VARP|A0A080LV05_9PRO|A0A0Q6NCR4_9BUR|A0A011R2U5_9PRO|A0A0F3KTP8_9NEI|A0A080MDJ6_9PRO|A0A011RPD1_9PRO|A0A084XX36_9PRO|A0A011MU36_9PRO|A0A0S8BAD3_9PRO|A0A0J6KAP7_9NEI|A0A011PZX9_9PRO|A0A0Q7LKU9_9BUR|G8QP68_DECSP|A0A0M0FT36_9RHO|C7RS16_ACCPU
D8JTI9_HYPDA
A0A0L0D281_THET
I0Z7B3_9CHLO|D8U961_VOLCA|A0A096P9G3_OSTT|C1N8B5_MICPC|A0A061R7R8_9CHL|A0A061R1Q3_9CHL|C1E764_MICSR|A8J015_CHLRE|A0A0D2M9W8_9CHL
A0A0E9NJU5_9ASC
F2LT84_BURGS
A0A0D6ELY1_SPOS
N0B8T8_9RHIZ|F8JBY5_HYPSM|D8JW64_HYPDA
M7SEF6_EUTLA|A0A084G0I2_9PEZ
C3ZWX9_BRAFL
A0A0F7G9T9_9TEL|F6NZI2_DANRE|A9JSU3_DANRE
D2R6F6_PIRSD
T1FPV0_HELRO
E1Z5Y8_CHLVA
G1XX93_9PROT|A0A0N1BQR8_9PRO
I2JLV3_9GAMM|A0A0F7M0M4_9GAM
A0A068FRE6_AGRS|W4VWG7_ATTCE|B0WVN0_CULQU|A0A023ERW2_AEDA|A0A023F676_TRII|A0A0P6J0V5_AEDA|Q173B1_AEDAE|A0A0L7LIJ1_9NEO|Q7QDJ5_ANOGA|U5EY18_9DIPT|A0A0K8TNU9_TABB|A0A023ERW8_AEDA|A0A084VZD6_ANOS
A0A0Q7QAH5_9ACT|A0A0Q7JYI9_9ACT|A0A0Q8WI79_9ACT|E2SDL8_9ACTN|A0A0Q6V9V3_9ACT
D7FNV7_ECTSI
W0SDG6_FISSO|W0S9D5_FISSO
A0A0C9UUF7_9HOM
G3W038_SARHA
A0A0G3BUF4_9BUR
A0A0N0INL4_9GAM|K2KFT1_9GAMM|F7S0H2_9GAMM|A3WJ56_9GAMM|A0A0N0ZJL9_9GAM|A0A0K6HAZ8_9GAM|A0A094L083_9GAM|Q5QUM9_IDILO
D3YQ69_EUGGR|SLD1_EUGGR
S8B068_PENO1|A0A0F7TD72_9EUR
Q6CF55_YARLI|A0A0B5AFX7_BLAA|A0A0J9X4D4_GEOC|A0A060T9F1_BLAA
B3SAF2_TRIAD
A0A0H2RQM1_9HOM
D5USS7_TSUPD
A0A0C3E221_9PEZ
U9SQK6_RHIID|A0A015JJF9_9GLO
A0A0Q8VI25_9ACT|A0A0F2GH23_9ACT|A0A0Q8DZJ7_9ACT|A0A0Q8I5X3_9ACT|A0A0H1SSE4_9ACT|A0A0Q8XFA7_9ACT|F8AWL2_FRADG|A0A0K3BKY4_9PSE
A0A0S4IVK0_BODS
F2Q238_TRIEC
A0A085EQY8_9BRA|A0A0N1F154_9BRA|A0A0Q9I6A3_9BRA|A0A0Q6KJR0_9BRA|A0A0N1BCK4_9BRA
K5WPV3_PHACS
V5FR60_BYSSN
A0A0G2ESM0_9PEZ|R1E9I5_BOTPV|K2RUA9_MACPH|K2RFI8_MACPH
L7C8T1_RHOBT|Q7UIG3_RHOBA|F2AL65_RHOBT|M2B246_9PLAN|A0A0J1BD90_9PLA|K5E6L5_RHOBT|M5SCN4_9PLAN
L8GY15_ACACA|A0FK52_ACACA
K4EBQ6_TRYCR|A0A061J3L3_TRYR|G0TRT6_TRYVY|K2MKS4_TRYCR|Q4CNT6_TRYCC|A0A061ITM2_TRYR|Q4DTH7_TRYCC|Q5QJE5_TRYCR|C7FF03_TRYCR|G0UJB8_TRYCI|V5BA48_TRYCR
D8S0H0_SELML|D8SB62_SELML|D8SPU5_SELML|A9SCR5_PHYPA|D8S8H7_SELML|D8SPU4_SELML|A9SI95_PHYPA|D8S8H6_SELML
S9W5L1_9TRYP|A0A0M9FQW2_9TRY|A0A088RIJ8_9TRY|S9TXZ0_9TRYP|E9B9B3_LEIDB|A4H558_LEIBR|S9VRV7_9TRYP|A4HTD5_LEIIN|E9ALC8_LEIMU|A0A0N1PAQ6_LEPS|Q4QIH7_LEIMA
W4K166_9HOMO
Q236U7_TETTS
A0A0L8IC86_OCTB
A0A0C3RWJ1_PHLG
W9J9A9_FUSOX|W9J9R8_FUSOX|A0A0J9ULM7_FUSO|X0I1X0_FUSOX|W9PIX7_FUSOX|W9KXH0_FUSOX|W7MRG9_GIBM7|X0K3R4_FUSOX|X0AVA2_FUSOX|W9PTA4_FUSOX|N1RXH6_FUSC4|S0DYG7_GIBF5|X0D304_FUSOX|A0A084AJF6_STAC|X0FSY6_FUSOX|Q27ZJ6_GIBFU|W9MF55_FUSOX|X0DUP1_FUSOX|H1VLT4_COLHI|A0A0M9EUH4_9HYP|X0J5T3_FUSOX|X0LJ84_FUSOX|X0HN95_FUSOX|X0AKS4_FUSOX|X0D489_FUSOX|X0EQ02_FUSOX|X0I1D8_FUSOX|A0A016PY05_GIBZ|A0A0I9ZHG9_GIBF|A0A084P…
R4WNE6_9HEMI
E3BA87_9MICO|A0A0K1JFE6_9MIC|A0A075JIW6_9MIC
A0A058Z2R6_9EUK
F2UAM2_SALR5
A0A0G4PRA9_PENC|C4JIM4_UNCRE
H6VQ41_ISOGA|H2DG04_9EUKA|R1D7Z0_EMIHU|R1CW69_EMIHU
A0A0Q8X544_9ACT|A0A0Q6FRN9_9ACT|A0A0Q8PVT2_9ACT|A0A0M4QWS8_9PSE|A0A0Q7KK63_9ACT|A1SMY2_NOCSJ|A0A0S9RCY8_9ACT|A0A0Q8UZ94_9ACT|A0A0M4PXR4_9PSE|A0A0Q9QPF5_9ACT|A0A0Q7QMT9_9ACT|A0A0P0S1R1_9PSE|A0A0S9Q9Q6_9ACT|A0A0Q6V6W3_9ACT|A0A0Q8UUJ7_9ACT|A0A0Q4T8A7_9ACT|A0A0Q5DCA3_9ACT|A0A0Q8DIY5_9ACT|A0A0Q4ZH38_9ACT|A0A0Q9TBR9_9ACT|A0A0Q7BLJ6_9ACT|A0A0Q8HVA8_9ACT|A0A0Q4YHX8_9ACT|A0A0P0S9K5_9PSE|E2SCA5_9ACTN
A0A074TBI7_9RHO|A0A086XSN4_9RHO|A0A085TST7_9RHO|A0A074J663_9RHO|A0A074JVG4_9RHO
H6VQ43_ISOGA|A0A068A2W0_ISOG|H2DG06_9EUKA
A0A096N7L2_PAPA|C7SRQ2_PAPAN|E9PS00_HUMAN|B8R1K1_PAPAN
A0DWF1_PARTE|A0E918_PARTE
A0A024G861_9STR|F0WB15_9STRA
R9A9F6_WALI9|R9AEZ5_WALI9|I4YCW9_WALMC
A0A058ZFU9_9EUK
A5WH52_PSYWF|F5STJ9_9GAMM
I0YW09_9CHLO
Q1YPC4_9GAMM|A0A0R2W927_9GAM|A0A0R2WZR9_9GAM|A0A0R2U8Z6_9GAM|W2UFM4_9GAMM|A0A0B4XPK1_9GAM
A0A0Q8E6Z1_9ACT|A0A0A1DRB6_NOCS|E3BC26_9MICO|A0A0Q8UMU0_9ACT|A0A0Q9Q5S7_9ACT|A0A0Q7Q1W5_9ACT|A0A0Q8A2H3_9ACT|R7XSW4_9ACTN|A0A0S9Q0X4_9ACT|A1SN82_NOCSJ|A0A0Q8WTU9_9ACT|E9UMT2_9ACTN|H6RVX5_BLASD|A0A0Q8PYX8_9ACT|A0A0Q8V6B4_9ACT|A0A0Q8UT11_9ACT|A0A0Q9RWG1_9ACT|A0A0Q6VF82_9ACT|A0A0A6UEH2_ACTU|A0A075JDW4_9MIC|A0A0Q9QM55_9ACT|A0A0F2GLY8_9ACT|A1SQ92_NOCSJ|D2S808_GEOOG|A0A0Q8IAY3_9ACT|A0A0Q6F858_9ACT|I0HC…
T1RRW5_9EUKA|A0A0L0FEE9_9EUK
J9IDP9_9SPIT
F4P6N7_BATDJ
A0A0Q5LMP5_9MIC|U2T6A3_LEIAQ|Q6ACI0_LEIXX
B3RBG4_CUPTR
A0A0C3S3J1_PHLG
S7Y3N8_ACIJU|D0SJ83_ACIJU|A0A0E2GJ14_ACIR|A0A009KRU0_ACIB|N9NG22_9GAMM|N9C432_ACIJU|A0A009R2Y4_ACIB|A0A010R1A8_ACIB|V2UMV2_9GAMM|A0A062BNY2_ACIB|A0A062BNN3_ACIB|G9BWP0_ACIRA|A0A009N6I0_ACIB|N8QTJ5_9GAMM|N9C7F6_ACIJU|A0A010F6I9_ACIB|R9B142_9GAMM|A0A009N0I1_ACIB|C6RQY3_ACIRA|A0A010JJG2_ACIB|A0A0M3AD35_9GAM
A0A075H4W0_9EUR|A0A075HWS6_9EUR
FAD2_CALOF|E2JFD6_PHAVU|A0A0D9XJ11_9ORY|Q9SP29_VERGA|A0A088NBK4_9ERI|Q5FB98_SOYBN|Q9SP28_VERGA|K7KF23_SOYBN|C6TK45_SOYBN|E3VPY7_PHALU|E5D7U7_9GENT|FD6E2_SOYBN
K9I1V5_AGABB|A0A0C3C5J1_HEBC|K5XMQ0_AGABU|F8PTH9_SERL3|A0A067T6L5_9AGA
Q28T32_JANSC|W8SJC6_9RHOB
A0A017HN26_9RHO
A0A0L0H4V8_SPIP
A0A0C3SE61_PHLG|A0A0C3SA67_PHLG
I7MAX4_TETTS
A0A0C9V606_9HOM
G9P7E5_HYPAI|A0A0F9WTI1_TRIH
E4ZJR4_LEPMJ
D6WVJ1_TRICA
M0SEZ4_MUSAM|M0RZ49_MUSAM|M0TU88_MUSAM
A0A0C3MDK4_9HOM
A0A0M6ZQP0_9RHO|A0A059IMJ4_9RHO|A0A0L6CRD6_9RHO|A0A0P7VW80_9RHO|M9QZQ1_9RHOB|A0A0P1I1E9_9RHO|A0A0Q2YJD6_9RHO|A0A0P0ABR0_9RHO|B6BEU4_9RHOB|A0A0C1J1K5_9RHO|A0A0P1EBI2_9RHO|B6AZY4_9RHOB|A0A0A0HKW1_9RHO|A0A073IT81_9RHO|A0A0P1FMG2_9RHO|C7DDQ4_9RHOB|A0A0P6RCM9_9RHO|A0A0P7J5G9_9RHO|A0A0D6TCP0_9RHO|A0A0U1NM78_9RHO|A0A0C1IZZ9_9RHO|A0A0F2S316_9RHO|B9NRW4_9RHOB|A3X8Y0_9RHOB|A0A0C2H6P1_9RHO|A0A0F9PP67_9ZZZ|A…
K1E624_9MICO|A0A0Q9K1E1_9MIC
F4PBR2_BATDJ
U7HLN0_9GAMM|A0A0D5DQP1_BURG|B1YUL7_BURA4|B1JX99_BURCC|B9BSN6_9BURK|C4KQU6_BURPE|A3NBI1_BURP6|A0A088UUP2_9BUR|A0A0A3JTF9_BURP|A0A0D8DP17_9BUR|C6BN09_RALP1|A0A095F300_BURM|F0GKQ0_9BURK|Q9AEN3_BURCE|A0A0F5KL62_BURP|A0A0T7BA19_BURT|A0A095EVA0_BURC|A0A0M2TM86_9BUR|Q2SXK3_BURTA|A0A0B2BM30_9ACT|A0A0B8YGG9_9BUR|A0A081VC47_BURC|A0A088X315_9BUR|A0A0M1II72_9BUR|A0A0D5AVN8_9RAL|A0A0G3WQN3_BURP|A0A071MGX3_9B…
F6ES43_AMYSD
B4Q454_DROSI|B3MMQ3_DROAN|B3N5A3_DROER|A0A087UNQ4_9ARA|B4KGG4_DROMO|Q94515_DROME|A0A087XPA9_POEF|K7FXS4_PELSI|B4I1N5_DROSE|V8ND14_OPHHA|H2XM50_CIOIN|A0A0P7WS91_9TEL|B4NZS7_DROYA|A0A0N1IBR5_PAPM|H2YNL2_CIOSA
A0A0H2RAA0_9HOM|A0A0H2RRZ9_9HOM|A0A0H2RXZ2_9HOM
R1B521_EMIHU
A0A096XDC8_TRIC|D7EJN2_TRICA|D7EJN1_TRICA
B8N7V0_ASPFN|A0A0F0IES4_ASPP
A9GRK0_SORC5
A0A0D2FFW7_9EUR|A0A0L1IMQ5_ASPN|Q2UE15_ASPOR|B8NG01_ASPFN|A0A064AVU8_ASPO|I8U5X2_ASPO3
F8QEU0_SERL3|A0A067Q8C2_9HOM|A0A067U085_9AGA|A0A0D2PJ92_9AGA|V2Y5M0_MONRO|W4KMW6_9HOMO
A0A0P0SJW4_9PSE|A0A0M5LUW8_9PSE|X5KEM4_9MYCO|A0A0M4Q2Q8_9PSE|A0A0N7JY76_9PSE|F5Z097_MYCSD|U2FTW2_9GAMM
A0A0A1YNW1_9PSE
Q24HT6_TETTS
G4TC72_PIRID
J9WJ66_ARAHY|C8CK29_ARAHY|M1T538_MUSPR|C8CK30_ARAHY|J9WJV6_ARAHY
A0A0N0PDB8_PAPM
W5WMB8_9PSEU
X6AD42_9RHIZ|X6F449_9RHIZ|A0A068D5W5_9RHI|X6IKQ5_9RHIZ|X6GKB1_9RHIZ|X6FWW8_9RHIZ|M5FFP0_9RHIZ|X5Y5D9_9RHIZ|A0A0Q8KHL9_9RHI|V7FVJ3_9RHIZ|A0A0Q6CKG6_9RHI|X5PFK3_9RHIZ|A0A090DNZ8_MESP|V7FD33_9RHIZ|V7F9A7_9RHIZ|X5YM60_9RHIZ|A0A090FYZ2_9RHI|X6DKJ4_9RHIZ|X5UET0_9RHIZ|X5ZM94_9RHIZ|X5X1F9_9RHIZ|X6HQH1_9RHIZ|V7H4W2_9RHIZ|X5Q8M4_9RHIZ|X5P1C3_9RHIZ|X6JKN9_9RHIZ|H0HQ27_9RHIZ|X6CYG2_9RHIZ|V7HK60_9RHIZ|A0A068D…
A0A0A8K5F9_9RHI|B6ITB5_RHOCS|H5YAY4_9BRAD|A0A0R3CSF6_9BRA|A0A0R3CEZ9_9BRA|I4YN09_9RHIZ|A0A0Q6A9G7_9BRA|J2W1N2_9BRAD|A0A099IYH6_9BRA|A0A0R3D1U9_9BRA|I2QGL8_9BRAD|Q89LF0_BRADU|I0G0V4_9BRAD|A0A0D1P1T6_BRAE|A0A0D7NK84_9BRA|A0A0M9BDA4_BRAJ|G7DAN3_BRAJP|A0A0E4BWY5_9BRA|A0A0D7Q3C8_9BRA|W1JYU9_9BRAD|U1HD64_9BRAD|A0A0D7NVU5_9BRA|A0A0A0D959_9PRO|A0A0S6UNP0_9BRA|A0A023XD89_BRAJ
A0A0Q2K018_ACIB|A0A010FVH3_ACIB|A0A010MBM5_ACIB|A0A0E2GVU3_ACIP|A0A009M3Q7_ACIB|G7GFQ5_9GAMM|A0A062MV11_ACIB|A0A062GQV9_ACIB|N9R074_9GAMM|A0A028ILB1_ACIB|N8Z8B3_9GAMM|A0A0Q7G2T3_9GAM|A0A0R0WJ80_9GAM|N9Q096_9GAMM|Q6FEF7_ACIAD|N8SAT2_9GAMM|N9QPI8_9GAMM|A0A062FLU6_ACIB|N8UD94_9GAMM|N8VY66_9GAMM|N9P1X7_9GAMM|A0A009N2H3_ACIB|A0A072CZ03_9GAM|N9MH21_9GAMM|D0CDB3_ACIBA|A0A009HXF4_ACIB|N8XDV9_9GAMM|A0A009…
A0A0B4HMS7_9HYP|A0A0D9P940_META|E9ELG1_METRA|A0A0D9Q5V1_META|A0A0B4G1D5_9HYP|A0A0B4HF40_9HYP
E6JB33_9ACTN|A0A022LMH0_9ACT
W9ZEI7_FUSOX|S0E487_GIBF5|A0A0D2YHM5_FUSO|X0BGV5_FUSOX|X0FS40_FUSOX|A0A016PVM4_GIBZ|A0A084B0D1_STAC|W9I9U2_FUSOX|A0A098D077_GIBZ|A0A0I9ZHQ0_GIBF|A0A0J0A8I7_GIBF|X0LHR8_FUSOX|A0A0L1HGB8_9PLE|W9NND5_FUSOX|A0A0I9YAA6_GIBF|X0I8G7_FUSOX|A0A084RXE4_STAC|A0A084PYD1_STAC|N1SA38_FUSC4|K3VGE7_FUSPC|A0A0M9EQA3_9HYP|X0IPB0_FUSOX|N4UMM5_FUSC1|W7N573_GIBM7|W9JFL1_FUSOX|I1R990_GIBZE
A0A074X6U1_AURP
F0Y5X8_AURAN
I7MLT7_TETTS|I7LT72_TETTS
F0WLH7_9STRA|A0A024G444_9STR
M2YYB5_9NOCA|M2WXQ1_9NOCA|A0A0M8PLN4_RHOR|A0A0K2YGZ9_9NOC|G7GP29_9ACTN|A0A069J542_9NOC|A0A098BFN3_9NOC
A6FXR2_9DELT
K5UR45_PHACS
M1V857_CYAME
C5LZ22_PERM5|A2T1W5_9ALVE|C5LZ17_PERM5
A0A0F4JER7_9ACT|A0A0N0SR72_9ACT|W9D3J6_9ACTN|D1A7J2_THECD|D9VAR6_9ACTN|Q0RJ88_FRAAA|Q2JAR3_FRASC|I9KDY1_9ACTN|A0A0Q9S8F6_9MIC|Q47SW6_THEFY|A0A062X2U7_9ACT|A0A0F0HQ42_9PSE|A0A0Q9SW68_9MIC|A0A0N0SGN2_9ACT|A0A0N8WIR1_9ACT|W7SGU6_9PSEU|A0A0D8BM34_9ACT|D2B4P9_STRRD|D2B417_STRRD
A0A0D2WYR0_CAPO|A0A0D2X5P3_CAPO
D7G6D1_ECTSI
T1RTG9_BOMMO|H9J7H9_BOMMO|G6DD15_DANPL
M0TZP7_MUSAM|M0RQZ0_MUSAM|M0RF04_MUSAM|A0A068UTV9_COFC|M0SBJ3_MUSAM
A0A0L0DJ06_THET
S8DZW4_FOMPI
A0A067SS16_9AGA
A0A0L0DP34_THET
E6J489_9ACTN|A0A022LFQ7_9ACT
N4XV09_COCH4|W7F0G0_COCVI|W6YT02_COCCA|M2S977_COCSN|W6ZLQ7_COCMI|A0A0L1HGQ3_9PLE|R0KBY7_SETT2|M2USD9_COCH5
A0A0D0CKZ8_9AGA
B5JVN6_9GAMM
A0A0D7BDW3_9HOM
S8ASN0_DACHA
W5FS95_WHEAT|W5FD11_WHEAT
F0Y0H1_AURAN
A0A0K0E7Q3_STRE|A0A016WV29_9BIL|A8X7B7_CAEBR|A0A0N4U2U9_DRAM|A0A090L5S1_STRR|A0A016WVR9_9BIL|H3F2D8_PRIPA|A0A0N5CCM5_STRE|A0A0D8Y587_DICV|G0NCK9_CAEBE|A0A016WU39_9BIL|A0A0N4V0L2_ENTV|A0A0N4Z0A9_PART|A0A0B2VIF6_TOXC|U6NGJ5_HAECO|U1NTJ3_ASCSU|H2VTC2_CAEJA|A0A0N5ALV9_9BIL|A0A0N4XCC6_NIPB|DEGS2_CAEEL|A0A0K0FI91_9BIL|E3N1P9_CAERE
C9S6M5_VERA1|W9MGQ3_FUSOX|A0A0E9L114_9HYP|T5ADD3_OPHSC|W9MEU7_FUSOX|I1S0Y2_GIBZE|H0EQM5_GLAL7|M1W334_CLAP2|E3QN88_COLGM|X0CCG8_FUSOX|A0A0C2ISJ0_9PEZ|M7SLL3_EUTLA|Q2GYH7_CHAGB|A0A0G4LT70_9PEZ|T0L2P3_COLGC|F8MB58_NEUT8|A0A0P7B4Q5_9HYP|A0A0M0TWG0_9PEZ|K3V0C9_FUSPC|A0A0J0A9I2_GIBF|G4UE67_NEUT9|J4UQC5_BEAB2|A0A0C3GY76_9PEZ|W9IBG9_FUSOX|A0A061HK93_BLUG|A0A0N0DGT5_9HYP|W9K282_FUSOX|Q1K6J1_NEUCR|Q871L4_N…
E4XXJ1_OIKDI
E6TM45_MYCSR|A0A024LZQ7_9MYC|A0A0D1L0D7_9MYC|A0A024LU18_9MYC|A0A0Q8ZKK9_9MYC|A0A0J6WHZ1_9MYC|A0A0J6ZJH5_9MYC|V5X5Q4_MYCNE|A0A0J6VSR9_9MYC|I4BJT7_MYCCN|A0A024QN12_MYCN|B6UKY4_9MYCO|W9ASU2_9MYCO|W9AY09_9MYCO|A0A099CIZ1_9MYC|A0A0D1LRF7_9MYC|A4TAB7_MYCGI|A1T9Q2_MYCVP|A0A0U1D9G0_9MYC|X5L5U9_9MYCO|H9NJ48_MYCNE|A0A0Q9K041_9MYC|A0A0J8UCJ0_9MYC|A0A0H0T5Z0_9MYC
A0A0Q6GIU0_9NOC|A0A0J5FZT3_RHOF|A0A0Q6J0K0_9NOC|A0A0Q6JTX2_9NOC|A0A0Q6KQN8_9NOC|A0A0D5A9X4_9NOC|A0A0D0LQ26_9NOC|A0A0F3I2W4_9NOC|L8DJK1_9NOCA
B7G3I3_PHATC|W0TIG6_FISSO|Q2TNU7_PHATR|W0TGU2_FISSO|W0TL10_FISSO|B8C1K5_THAPS|F0YLN3_AURAN|K0RMB0_THAOC
V8CYU4_9ACTN|V8CZK0_9ACTN
Q6UCJ6_9TRYP|Q587G0_TRYB2|C9ZJ57_TRYB9
J5JC86_BEAB2
A0A0C2D8Q4_9DEL
A0A096F1U4_COMT|Q21TL2_RHOFT|A1WIF5_VEREI|A0A0Q7ICF3_9BUR|D8D9G1_COMTE|H1RRA6_COMTE|A0A0U1PX27_9BUR|A0A0A1VB70_9BUR|A0A0E3BH13_COMT|T1X6B4_VARPD|A0A0I9VRA4_9BUR|A0A0L8AZ52_9BUR|V4XXG6_9PROT|B7WT23_COMTE|A0A0S9M689_9BUR|D0J0U4_COMT2|A0A060NQW4_9BUR|J2THR9_9BURK|A0A0M2DJ41_9BUR|A0A0A0DSQ4_9BUR|A0A0S9NDD4_9BUR|A0A0P9BST6_VARP|E6V0J3_VARPE|C5CRJ9_VARPS|A0A0H2M351_VARP|A0A0N1AG69_9PRO|A0A0D0M6L3_VARP|…
K3Y350_SETIT|C5XAB6_SORBI|A0A096SZD9_MAIZ
J3JT81_DENPD
E5U181_ALCXX|J4QJB0_9BURK|A0A0M7DMA5_9BUR|V8QJY4_9BURK|W0PE21_9BURK|A0A0M7ITS5_9BUR|M1M3H2_9PROT|A0A0Q8BY87_9BUR|A0A095UFU7_9BUR|A0A0D6I4A4_ALCX|A0A0Q8XW65_9BUR|A0A038JUA8_9BOR|E3HTV6_ACHXA|A0A0S1XWG9_9BOR|D4XF80_9BURK|V8G8J4_9BURK|A0A0U1QD10_9BUR|M1LWA7_9PROT|A0A0M7GD26_9BUR|J0BAH8_ALCFA|A0A0L6I675_9BUR|A0A0L0REC2_9BUR|A0A0A5L1Y5_ALCX|U1Y046_9BURK|H0F2L0_9BURK|A0A0Q8JIM8_9BUR|F4GPC8_PUSST|A0A0A2…
B4WSP2_9SYNE
A0A059KJV7_9BUR
A0A0D0JSZ1_9NOC|A0A0Q6K066_9NOC|A0A0Q6JP46_9NOC|A0A0Q6GDA3_9NOC|A0A0Q6JEI2_9NOC
W3XCB7_9PEZI|A0A0B7KD55_BIOO|F0XB65_GROCL
A0A0C2D5Z4_9DEL|A6G0Q0_9DELT
A0A0D3H0Q6_9ORY|A0A0E0QJK4_ORYR|A0A0E0AVX1_9ORY|A0A087GIH7_ARAA|M8ASJ8_TRIUA
A0A0R3F0Y7_9MYC|A0A0R3GGZ7_9MYC|A0A0R3G8B8_9MYC|A0A0R3HKT5_9MYC|A0A0R3GH52_9MYC|A0A0Q8E2J6_9ACT|A0A0R3FSB7_9MYC|A0A0R3IK45_9MYC|A0A0R3J3M6_9MYC|A0A0Q8I0G0_9ACT|A0A0R3EP28_9MYC|A0A0R3HWB0_9MYC|F6EM64_AMYSD|A0A0R3JGU0_9MYC|A0A0R3I840_9MYC|A0A0R3GU07_9MYC
A0A0J6WNL9_9MYC|A0A0J6W2D4_9MYC|A0A0Q9A9A7_9MYC|A0A024QXW5_MYCN|V5X8Q7_MYCNE
A0A0C1PCE8_9GAM
U5LP87_9MAGN|U5LP84_9MAGN|U5LRP4_9MAGN|U5LRI6_9MAGN
A0A087SQS0_AUXP|A0A059LRZ4_9CHL
J9JQB9_ACYPI|A0A0G3YKZ6_APHG
U6P663_HAECO|A0A016UG50_9BIL|W2SXP0_NECAM|A8WQT9_CAEBR|E3NMH2_CAERE|A0A0N4X038_HAEP|A0A0B1T609_OESD|G0NTF9_CAEBE|A0A0R3PBT3_ANGC|A0A0N5A3I3_PART|A0A016UEK4_9BIL|A0A0D8Y2T9_DICV|G0P8R6_CAEBE|FAT2_CAEEL|A0A016UE27_9BIL|A0A0K0DLB7_ANGC|E3M695_CAERE|W6NFH4_HAECO
R1CL21_EMIHU|R1CDG2_EMIHU
Q7NSM4_CHRVO|A0A0J5GG43_9NEI|A0A0K6H3Y0_9NEI|B9Z0K4_9NEIS|Q3SFQ9_THIDA|Q820L4_NITEU|E6QSH4_9ZZZZ|Q0AHY3_NITEC|A0A0C1EM74_9NEI|Q2Y737_NITMU|A0A0N0GPG1_9NEI|M5DKJ0_9PROT|U0YSZ7_9NEIS|F5RE23_METUF
A0A0B5ERB2_STRA|A0A0B5DT88_9ACT|A0A0D0X788_9ACT|A0A0M2MPE1_9ACT|L7F4Q1_9ACTN|A0A0N0TAW6_9ACT
Q0BC32_BURCM|A0A095G0S8_BURC|B1JY47_BURCC|A0A093TXL9_RALS|G7HLX7_9BURK|A0A060PKI5_9BUR|A0A0A5KW61_BURC|F6G266_RALS8|D8NK69_RALSL|A0A0G3Z0Y3_9BUR|A0A0H2XSF3_BURC|A0A070C688_BURC|A2W7M0_9BURK|A0A038H5C7_9BUR|A3RVF3_RALSL|G8MN12_9BURK|A0A0H3KLZ5_BURM|U1Z4J4_9BURK|K8R8J4_9BURK|F0G006_9BURK|V5BWC1_9BURK|A0A0J6AAE8_BURC|H5W969_RALSL|A0A095EII8_BURC|R4X4N5_9BURK|B1Y2A9_LEPCP|D8NUN1_RALSL|Q39D62_BURL3|G2…
A0A0M7QIY9_STRV
K4CL91_SOLLC
A0A0L0DDP8_THET
H4F3X2_9RHIZ|E0Y1I6_9PROT|X6EFW0_9RHIZ|A0A0P7WKY9_9RHO|A0A0L8BFH8_ENSA|X6CQI0_9RHIZ|L0LYM6_RHITR|A0A0Q7S670_9RHI|Q98CU5_RHILO|B3Q207_RHIE6|A0A0T6Y4U7_9RHI|A0A0J9E8P7_9RHO|X6FS63_9RHIZ|E0MLB7_9RHOB|W0WXZ3_RHIML|X6E2P5_9RHIZ|A3V3Z0_9RHOB|A0A090DMS7_9RHI|M5F1F8_9RHIZ|A0A0L1JMZ4_9RHO|A6UJF8_SINMW|O85776_RHILV|A0A0L7S209_9RHI|S9SB35_9RHOB|A0A0T6ZMT5_9RHI|A0A0Q6LAY9_9RHI|S3HC00_9RHIZ|V7EE85_9RHOB|V7HM0…
A0A078BJ42_9BUR|E6PLL1_9ZZZZ
Q2HH78_CHAGB
A0A0B7KPS0_BIOO|A0A0L0NDN2_9HYP
A0A086TJP4_9FUN
A0A0S8BKN6_9DEL|A0A0S8EQ62_9DEL
A0A0F7TKX3_9EUR
A0A0Q5I2E4_9MIC|A0A0C1DUX5_9MIC|J7LNR2_9MICC|A1R656_ARTAT|A0A0K8QD78_9MIC
W4M8Y3_9DELT
R4YZD0_9ACTN
K8F0G8_9CHLO
A0A0D7BSU3_9HOM
A0A084W6J5_ANOS|B0X4F2_CULQU|W5J374_ANODA|F5HK94_ANOGA|B0X4F3_CULQU|Q17EY7_AEDAE|A0A084W6J6_ANOS
A0A017TIW2_9DEL|A0A0K1EQI8_CHOC
A0A0C9RKR6_9HYM|E2AX11_CAMFO|A0A0J7KKN4_LASN|A0A023F6L0_TRII|A0A0L7RGW3_9HYM|E2C1U1_HARSA|D7EJN0_TRICA|A0A0A9YG42_LYGH|U4UEC1_DENPD|W4VWG8_ATTCE|F4W5A7_ACREC|A0A067QVK1_ZOON|V5GV58_ANOGL|N6T7V1_DENPD
A0A095ZCH8_9COR|A0A0M2XQ77_9COR
A0A0A9ZCN0_LYGH
M7AAK6_9ACTN|H5TJU4_9ACTN|A0A089SZI5_9MYC|H6MRL7_GORPV|X8DW93_9MYCO|A0A0U0YKP9_9MYC|H5U5X5_9ACTN|L7KNW7_9ACTN|H0RGR1_9ACTN|R4UQA7_9MYCO|A0A0K9V4C0_9ACT
A0A074ZV15_9TRE
F0Y3P0_AURAN
Q7ULA3_RHOBA|A0A0J1B5D5_9PLA|F2AKE1_RHOBT
G7CD93_MYCTH
A8WQT8_CAEBR|G0P8R7_CAEBE|E3NMH3_CAERE|G0NTF8_CAEBE|H2VL46_CAEJA|FAT1_CAEEL|E3M696_CAERE
F4P1N7_BATDJ
I0H4Z4_ACTM4|D9T1D7_MICAI|C4REI2_9ACTN|G8SLX8_ACTS5|W7V9N0_9ACTN|C7Q8N1_CATAD|I0KZ81_9ACTN
A0A099P7R4_PICK
B7S364_9GAMM|A0A095XSG1_9GAM|B8KNB0_9GAMM|F3KYH5_9GAMM|A4A9P8_9GAMM
A0A0N1B537_9PRO
A0A0D2ACM3_9PEZ
C8S4L9_9RHOB
A0A0D0XJN4_CRYG|A0A0D2L7X5_CRYG|A0A0D0U161_CRYG|A0A095ESG6_CRYG|A0A0D0YNW7_CRYG|A0A0D0ZH28_CRYG|A0A0D0UYN3_CRYG|A0A0D0UCK5_CRYG
A0A078A4X8_STYL
A0A0L0DMY0_THET
A0A0G3STE2_SERM|W0SUV1_SERMA|A0A0M2W1Z6_9ENT|A0A0M4R664_SERM|A0A086GDL5_9ENT|A0A0J5CV98_SERM|A0A0T9LZ44_YERP|A0A0T9QQW3_9ENT|A0A0M5KDY7_SERM|A8GFS3_SERP5|A0A0J1XP44_ECOL|A0A084YV88_9ENT|A0A0P0QFN8_SERM|A0A0N2A9P8_SERM|S0AGU0_SERPL|A0A0G8BG11_SERM|A0A0N8L1L4_SERM|L7ZLY3_SERMA|S4YRL8_SERPL|A0A0N9W4Y2_PSEF
A6GUC6_9BURK
W0VXY1_ZYGBA|S6EDN4_ZYGB2|W0VTN8_ZYGBA|C5E4K2_ZYGRC
D1ADR6_THECD|A0A0C2GAY8_9ACT|M2QKW4_9PSEU|D6Y8B4_THEBD|A0A0Q6RE46_9ACT|W2EH71_9ACTN|A0A0Q8P0U1_9ACT|A8L8A1_FRASN|A0A0T9LYV5_MYCT|R4T434_AMYOR|W7J6P7_9PSEU|A0A0K3BG66_9PSE
Q95P47_EPIPO|G8FQ85_9NEOP|Q8MZZ1_HELAU|A0A059TBF5_CYDP|B7SB76_9NEOP|U5KFT8_AGRIP|A0A0L7LB21_9NEO|A0A068FJD0_AGRS|S4PW31_9NEOP|A0A076FX42_9NEO|G8FQ86_9NEOP|Q8WQQ0_EPIPO|W5QMG3_BICAN|A9ZSZ7_9NEOP|G8FQ84_9NEOP|B6CBS2_9NEOP|Q9NG28_9NEOP|E2AX09_CAMFO|Q6US83_SPOLI|U5KFM6_AGRIP|T1RTF5_HELVI|Q8MZZ4_HELAU|T1RTD3_HELSB|M4Q3V1_SPOLT|H9JMC8_BOMMO|E3TMV0_ANTPE|Q9GU81_BOMMO|G8FQ63_9NEOP|A0A059TBF8_GRAM|T1RTG5_…
W8CA02_CERCA|A6P6Z1_9MUSC|D3TP66_GLOMM|Q17G31_AEDAE|B4QSA3_DROSI|A0A0K8UTB9_BACL|B3P4B3_DROER|B3M2R7_DROAN|B4JRQ4_DROGR|A0A034W0M3_BACD|B4M0C1_DROVI|T1DNF2_ANOAQ|W6ACM3_CHRMG|A0A0M4EPW0_DROB|Q7K4Y0_DROME|A0A0L0CLB5_LUCC|B5DNH3_DROPS|B4PPA5_DROYA|W8BIY0_CERCA|F5HMH9_ANOGA|A0A023EPC8_AEDA|B4H107_DROPE|Q29B20_DROPS|T1PL97_MUSDO|W8C388_CERCA|T1PCA2_MUSDO|W5J215_ANODA|B0X4F1_CULQU|U5EN19_9DIPT|B4HGX2_…
A0A0C5VXS8_9GAM
G0GWC0_RICH0|Q7PAG8_RICSI|A0A0F3QDK0_RICB|A8GM50_RICAH|A0A067AEE2_9RIC|A0A0F3QPH8_RICP|Q9ZEA7_RICPR|H6QKI4_RICMA|A0A0F3QJQ4_RICB|A0A0H3AWR4_RICR|A0A0F3PI57_RICR|G4KKY9_RICJY|A0A0F3QZU1_RICA|H8K3W5_RICAG|A0A0F3RG18_9RIC|A0A0F3N3D2_RICA|A0A0F3PNQ5_9RIC|A0A0F3RBP5_9RIC|Q92JK5_RICCN|A8F0E4_RICM5|Q68XR4_RICTY|C4K158_RICPU|B0BVX8_RICRO|A0A0K2GKF7_RICA|A0A0S2CAZ1_RICR|H8KBD8_RICMS|Q4UN62_RICFE|A0A0F3MUA…
N9PSE2_9GAMM
A0A095TS77_9GAM|U3AUD1_PSEAC|D2JNY2_9GAMM|U7I1M1_9GAMM|A0A0F9UEQ4_9ZZZ|L0WGR7_9GAMM|K0C8Z6_ALCDB|A3JHB9_9ALTE|K0IAD8_9BURK|A0A0C1YR63_9BUR|A0A0Q6ZI69_9BUR|A0A0P1J698_9GAM|R9R6I2_9GAMM|F1W4Y4_9BURK|C9Y7W7_9BURK|A0A0Q8CJS5_9BUR|A0A0F9VSP2_9ZZZ|C3W4W7_9GAMM|A0A0N8VUG0_9BUR
C5K7N0_PERM5|C5L750_PERM5|C5LJG2_PERM5|C5L752_PERM5|C5LJG4_PERM5
R7QH19_CHOCR
A0A086TMA8_9FUN
K9L174_MURCI
R4YQN1_OLEAN
D5KSD2_MORAP|FAD12_MORAP|U5Y3C6_MORAP|A0A0A7A5D6_MORA|FAD12_MORIS|A8E070_MORAP
S7ZN90_PENO1|A0A0F7TTN5_9EUR
A0A0G3WXY9_BURP|I2IQ58_9BURK|G8MM66_9BURK|B1K1M9_BURCC|A0A0C2CIR0_9BUR|A0A088XVD3_9BUR|Q13RD7_BURXL
A0A0A8UT41_LEGH|G8USW6_LEGPN|D3HPD4_LEGLN|D5T7A1_LEGP2|A0A0A2SP24_9GAM|D5T9E4_LEGP2|I7HVB4_LEGPN|I7HLV7_LEGPN|A0A0C9NJA6_LEGP|W0BE10_9GAMM|A0A098G091_9GAM|A0A0C9NSP1_LEGP|A0A078KSB6_9GAM|G9ES60_9GAMM|Q5ZY17_LEGPH|Q5ZYW2_LEGPH|Q5WYY4_LEGPL|W2V4T8_9GAMM|W2V9R1_9GAMM|G8US98_LEGPN|Q5WZS8_LEGPL|A0A098GDV2_TATM|A0A098GDC3_TATM|W0B6G1_9GAMM|I7HKF6_LEGPN|Q5X054_LEGPL|A0A0C9P1R1_LEGP|W0BBL7_9GAMM
A0A0F7VJA6_9EUR
D3EYV4_CONWI|D1A1D4_THECD|A0A0T9LCG3_MYCT
A0A0S1Y7Y7_9BOR|H0F5B2_9BURK
A0A098S0L6_9SPH
A0A084IJ92_9GAM|U2FXG2_9GAMM
A0A087SRV8_AUXP
G4HW50_MYCRH
F5UPU5_9CYAN|A0A0D8ZUU7_9CHR|K9WL15_9CYAN|K9VP05_9CYAN|K9ZMT5_ANACC|B2J220_NOSP7|K9UJC7_9CHRO|A3IXZ7_9CHRO|A0A0K2LWZ5_9NOS|K9TCQ6_9CYAN|K9W6V6_9CYAN|D8G348_9CYAN|A0A0B0QU95_APHF
A0A0Q8SL12_9BUR|A0A0Q8TN87_9BUR|J0KDN6_9BURK
A0A088S365_9TRY|A0A0N1IMB2_LEPS|S9VE29_9TRYP|A0A0M9G3X1_9TRY|E9AUD2_LEIMU|S9W091_9TRYP|S9UDP9_9TRYP|S9UJD6_9TRYP|S9VUS7_9TRYP|Q4Q058_LEIMA|E9BV85_LEIDB|A4HQL7_LEIBR|E9AI08_LEIIN
F0XX13_AURAN
K0C7M1_ALCDB|A0A0P1JIG9_9GAM|Q0VLB5_ALCBS|A0A095SJB7_9GAM|A0A095S8P4_9GAM|B4X0E8_9GAMM|U7HQA8_9GAMM|A0A0B4XIK3_9GAM
A5FXZ1_ACICJ|F0IXY9_ACIMA|F7SB73_9PROT|A0A066PRW5_9PRO
A0A096QR33_MAIZ
A0A0A1H6X4_9BUR
A0A0P1GDP8_9RHO|A0A0F2S3N4_9RHO|A3U246_OCEBH|A0A0P1EKW5_9RHO|A0A0P7VWS7_9RHO|A0A0P1IAZ0_9RHO|I1B203_9RHOB|A0A099ETA4_9RHO|B9NLQ5_9RHOB|C8RW67_9RHOB|A0A0U1NL98_9RHO|A0A0P1FER1_9RHO|A0A061SPM3_9RHO|S9RI60_9RHOB|A8LJV0_DINSH|A0A099GBB6_9RHO|A3X6X8_9RHOB|A0A0P1F909_THAG|A0A058ZL74_9RHO|A0A0P1IM24_9RHO|A0A0H5D5Y4_9RHO|A3VMK4_9RHOB|A0A0B4BMC9_9RHO|A0A073IL08_9RHO|Q28VF1_JANSC|A0A086Y3W7_9RHO|A0A074JYW0…
A6GMC3_9BURK
Q4S8I9_TETNG|A0A0P7WQA8_9TEL|W5K9R9_ASTMX
R1FFF8_EMIHU
K0C982_CYCSP|S5T4P7_9GAMM
A0A0L6WK44_9AGA
I7ZII6_9GAMM
A0A023ERD9_AEDA|W5J4E8_ANODA|B0X4F5_CULQU
L7SZY0_9BACT|W7VT91_9BURK|W7WAG2_9BURK|L7T214_9BACT|A2SP81_METPP
S9WSZ9_9CETA
U7G5U7_9ALTE|U3HC79_PSEAC|A0A084D681_9BUR|R4YQY4_OLEAN|M5DT46_9GAMM|R8B1L9_9ALTE|V4Q4T2_PSECO|W5IM12_PSEUO|A0A072N636_9ALT|A0A081Y4A1_9PSE|A4XVD1_PSEMY|A0A0B1YI33_9BUR|J7J8H9_BURCE|Q397M5_BURL3
W6LUC2_9GAMM|H0PUW9_9RHOO|H8Z0M7_9GAMM|C6X8W2_METGS|A0A0F7KH29_9PRO|F8GN64_CUPNN|A0A0S3AN67_9PRO|L0GZ02_9GAMM|A0A0J5GER3_9NEI|A0A0C3NUN7_9PRO|F8GF90_NITSI
K1WXI1_MARBU
V2WXF3_MONRO
A0A0F8B2W7_CERF|A0A0F4ZG44_9PEZ
FADX_MOMCH|A0A068VAA5_COFC|A0A0B2RYZ5_GLYS|A0A060GQ52_FRAA
A0A072NJ58_9ALT|A0A0B4XMD8_9GAM|A0A095TM22_9GAM|I4B7R6_TURPD|B4X457_9GAMM|U7G4R9_9GAMM|B5JWA8_9GAMM|L0WBM7_9GAMM|K0CGJ0_ALCDB|A0A095S8S9_9GAM|R8AY08_9ALTE
Q1N158_9GAMM
E0VW13_PEDHC
I5CSW1_9BURK
K7W771_9NOST|T2I924_CROWT|A0A0D6AD13_9CHR|K9FRB4_9CYAN|Q4C6X3_CROWT|F5UKL1_9CYAN|A0A073CF01_PLAA|B7K0H9_CYAP8|U9W2L8_9CYAN|K9UKP5_9CHRO|A0A0M0SPB1_9CYA|D8G2T4_9CYAN|D4ZZS2_ARTPN|A0A0D6L252_9CYA|T2JCQ8_CROWT
A5GUV1_SYNR3|A0A0H4BGB1_SYNP|G4FPQ2_9SYNE|A3Z8T7_9SYNE|Q0ID45_SYNS3|A5GJA0_SYNPW
D7EIY5_TRICA|A0A0P6FZ88_9CRU|A0A0P6FHC8_9CRU|A0A067QIN8_ZOON|A0A0P6FNT0_9CRU|A0A0P6IHM7_9CRU
A0A0S8DU73_9GAM|A0A0S8A772_9GAM
G1X564_ARTOA
A0A024UW18_9STR|W2PDL4_PHYPN|D0ND01_PHYIT|W2JPV7_PHYPR|A0A081AWM9_PHYP|G4XUM4_PHYIN|W2XR11_PHYPR|V9FUV2_PHYPR|U5Q2N4_9STRA|H3G9L1_PHYRM|T0RGG3_9STRA|A0A0P1AXJ0_9STR|A0A067D308_SAPP|W2LW72_PHYPR|W2ZYI2_PHYPR|G5A275_PHYSP|M4BXW8_HYAAE
C5FXC5_ARTOC
D1A3N2_THECD
R0DSQ4_RALPI|U3GHA2_9RALS
A0A0N7MBA8_9RHO|A0A0P1HPN6_9RHO
A0A0Q3M1H9_AMAA
V6HDT8_9LEPT|V6I0Z9_9LEPT|S3UVA6_9LEPT|M6D1V3_9LEPT|I0XP32_9LEPT|T0F9B9_9LEPT|S3W328_9LEPT
A0A0S8GL29_9GAM|A0A0S8L2G7_9GAM|A0A0S8BHJ7_9GAM|A0A0S8EH92_9GAM
A0YGC3_9GAMM
A0A0C7BIC0_9FUN|A0A068RLA7_9FUN|I1BRM9_RHIO9|A0A0A1NK51_9FUN|I1C851_RHIO9|A0A077WA53_9FUN|A0A0C7BT14_9FUN|S2JQG6_MUCC1|A0A0A1P6U9_9FUN|A0A0A1NQL6_9FUN|S2J0S0_MUCC1|A0A0C9MS83_9FUN|A0A0A1MYU6_9FUN|U9UJ76_RHIID
A0A059MK94_9NOC|Q2XUJ8_9NOCA|M2XP29_9NOCA|Q93DN5_RHOSQ|L8DD71_9NOCA|C3JPP5_RHOER|A0A0H2NEB2_RHOE|C3JSJ9_RHOER|C3JH63_RHOER|L7KEJ7_9ACTN|U5S015_9NOCA|M0QM11_9ACTN|H0JTS8_9NOCA|V9XCI1_9NOCA|W4A610_RHORH|N1M251_9NOCA|A0A0B1RLD4_9NOC|A0A069J8S8_9NOC
A0A0S7DMS5_9EUR|Q2TW42_ASPOR|Q4WD05_ASPFU|A0A0K8L7A7_9EUR|G7XWR3_ASPKW|B0YDE2_ASPFC|Q0CAS3_ASPTN|B8NX17_ASPFN|A0A0F0IIZ6_ASPP|A0A0L1J871_ASPN|A1DLC8_NEOFI|A0A064BEK4_ASPO|A0A0J5PJ76_ASPF|A2R491_ASPNC|A1CMK9_ASPCL|A0A084BFV9_ASPF|I8TMH7_ASPO3
F5Z9E8_ALTSS|A0A0B3ZGL4_9ALT|Q15NK7_PSEA6|G4QJS6_GLANF|K6Z9E2_9ALTE|S5AQ45_ALTMD|F4AHU0_GLAS4|A0A0S1YFK9_9ALT|A0A075P2V4_9ALT|H5TD83_9ALTE|F2G4F4_ALTMD|K0EJC9_ALTMB|A0A0E0YHA0_ALTM|S5C1Y5_ALTMD|A0A0F5ZQW8_9GAM|K6Y939_9ALTE|K0D6Z3_ALTMS|Q2C4R2_9GAMM|A0A010Q162_9ALT|K6XZ51_9ALTE|R1IVA6_9GAMM|K6YQA9_9ALTE|K6YH67_9ALTE|K6YZE7_9ALTE|F2PEJ3_PHOLD|K6YV23_9ALTE
A0A0L7RGJ0_9HYM|B4NJM7_DROWI|A0A0A1X726_BACC|B3M2R3_DROAN|B4JRQ2_DROGR|S4PEM6_9NEOP|V9IKR3_APICE|D3TLV0_GLOMM|K7PCS3_9COLE|H9JLG4_BOMMO|A0A0K8W5D2_BACL|B4PPA2_DROYA|Q9NGQ7_OSTNU|Q4A182_MANSE|D1MAD7_THIPU|B4HGX5_DROSE|Q8ITE4_CHOPR|G8FQ62_9NEOP|A0A026W4N9_CERB|B7SB77_9NEOP|B4M0C3_DROVI|Q4PP77_LYSTE|B4GZ68_DROPE|A0A088A9Y1_APIM|Q9VG68_DROME|V5I9A7_ANOGL|A0A0M4EH83_DROB|E7BTP7_DROSR|J9K3N6_ACYPI|Q9BL…
A0A0D2VYP5_9PRO|W9H134_9PROT
A0A078AP09_STYL
A0A0S8AY49_9BAC|A0A0S7Z1X1_9BAC
R1F1K4_EMIHU
U9TPR1_RHIID|A0A015L6E6_9GLO
F7XVL3_MIDMI
C3GVV0_BACTU|K0FX02_BACTU|J8MYH2_BACCE|J8RPE1_BACCE|A0A0J7F2C9_BACC|Q81ZA5_BACAN|A0A0F5RKZ1_9BAC|A0A0J6FYI9_9BAC|C2NCD3_BACCE|Q6HP36_BACHK|B7JN52_BACC0|J8QB85_BACCE|A0A0U0GAD6_STRE|B3ZAK9_BACCE|A0A0B5NGB6_BACT|C3HV09_BACTU|J9B7U8_BACCE|C2U8P2_BACCE|C2R2V3_BACCE|A0A0E8T7A9_STRE|R8F1U7_BACCE|A0A0B5ZT27_BACC|J8ZUH7_BACCE|Q4MJD0_BACCE|A0A0F6J3J7_BACT|A0A0D0G7Y0_9BAC|A0A090YX38_BACM|R8R0C6_BACCE|J8FUR…
A0A0P0MXD0_9BUR|A0A0J1D7E4_9BUR
A0A077EWA9_MORI
A0A0S2TTA0_PSEA|Q6X3I6_PSEAI|A0A0T6J2I6_PSEA
A0A0K2L3Y8_PISS|A0A0H4R1U5_PISS|A0A0K2DWQ3_PISS
H3FME5_PRIPA|A0A0F5D3H0_PRIP
M1V672_CYAME
K4KP06_SIMAS
A0A0T6VZG4_9ALT|W5YJX3_9ALTE|A0A0P8CVC8_9ALT|A0A0J7JE66_9ALT|U7FSQ0_9ALTE|M7CM69_9ALTE|Q2SPF2_HAHCH|A0A072NIP0_9ALT
C0N2A0_9GAMM|A0A0A0BFL8_9GAM|Q4JN58_9BACT
A0A0G2ENJ9_9EUR
A0A0S3ALV9_9PRO|F8GGB1_NITSI|F9ZIB3_9PROT
V2UMW4_9GAMM|A0A0Q1JET6_ACIB|A0A013SAL1_ACIB|A0A0E2GNU7_ACIR|A0A014CAL1_ACIB|A0A062EYX0_ACIB|D8JJ99_ACISD|A0A077L5B2_ACIG|N8Y5H5_ACIGI|A0A014CLA4_ACIB|A0A0P0HDM7_ACIB|N9MTX6_9GAMM|A0A0Q2BB68_ACIP|A0A0R0XT93_ACIB|A0A062MAU3_ACIB|N9NEF5_9GAMM|N9J3Y3_ACIBA|A0A0Q7ER97_9GAM|A0A013S8U6_ACIB|G7G939_9GAMM|A0A0B2U9V9_9GAM|N9G8D0_ACILW|N9HRS0_ACIBA|N9D7Z9_9GAMM|C6RRM9_ACIRA|N9LAZ0_ACIBA|N9RUB7_9GAMM|A0A009…
A0A0F4G4G3_9PEZ|F9XL58_ZYMTI
G2E772_9GAMM|I3YEC2_THIV6|F9UDW8_9GAMM|V4IIF6_9GAMM
B8KLY6_9GAMM
Q82HE2_STRAW|A0A066YNR2_9ACT|A0A0F7N4D6_9ACT|A0A0C5FQT7_9ACT|A0A0H1AV46_9ACT|A0A0N0HMZ3_9ACT|A0A0C1SIL4_9ACT|B5I7G8_9ACTN|A0A0N6ZNP9_9ACT|A0A0S1UKL7_9ACT|A0A0M8UKE9_9ACT|A0A022MBM0_9ACT|L7EXN9_9ACTN|A0A0A1DMY2_NOCS|L1KL66_9ACTN|A0A0S2P120_STRH|K4RA03_9ACTN|A0A0M8RN81_9ACT|A0A0N0A690_9ACT|A0A0P4R8M3_9ACT|S3AN46_9ACTN|A0A0N1FV73_9ACT|A0A0A0N814_9ACT|E2Q6J8_STRC2|A0A0N0XYM6_9ACT|A0A060ZVV4_9ACT|V6K3…
A0A077WT91_9FUN|A0A0A1PHZ1_9FUN|S2IYT2_MUCC1|A0A0B7N611_9FUN|Q9UVR3_AMYRO|I1C9F7_RHIO9|A0A068RSK6_9FUN|I1BT44_RHIO9|Q6DVN8_RHIOR|Q8NJN6_AMYRO|A0A0A1P5V5_9FUN|A0A0C9LR86_9FUN|Q6GVZ9_9FUNG|Q96VC2_MUCCI|A0A0K2FPZ7_MORI|Q537X5_RHIOR|A0A0C7BFT5_9FUN
A0A0S8F8D4_9GAM
A0A0K9PZA8_ZOSM
A0A0R0LPU7_9PRO|A0A0E3ZI91_9BUR|H1S0F9_9BURK|A0A0P0M703_9BUR|V2J669_9BURK|A0A0A1FJH8_9BUR|A2SLW0_METPP|A0A0C4YCT7_9BUR|A0A0P0MCR7_9BUR|I3UBZ6_ADVKW|A0A060NPN4_9BUR|W7VTA8_9BURK|A0A060NPL1_9BUR|V8QRJ8_9BURK|M1RQ93_9PROT|A0A077DDF2_9BUR|A0A0M3SV89_9BUR
K2C095_9BACT|A8PMA0_9COXI|K2AUU9_9BACT|K2CCZ9_9BACT|K2CG60_9BACT
A0A0T6AKR0_9BAC|A0A099CXK8_9GAM|I4VTN1_9GAMM|A0A0Q9P1U7_9GAM
A0A0S8FF82_9GAM|A0A0S8FDF8_9GAM
G0QKZ5_ICHMG
A0A0A0DTQ9_9BUR
A0A0S2TDQ8_9GAM|A0A0E2Z399_9GAM|D5BW94_NITHN|Q3J7V1_NITOC|Q3J7H4_NITOC|A0A0S7ZNI3_9GAM|D8K9J4_NITWC
W9NES5_FUSOX|W9Z969_FUSOX|W9N8Y7_FUSOX|X0BG20_FUSOX|F9G2E0_FUSOF|W9YZ29_FUSOX|W9NMY2_FUSOX|X0CDP4_FUSOX|X0HBJ2_FUSOX|X0I7G0_FUSOX|W9ZUM2_FUSOX|W9NMY6_FUSOX|W9Z869_FUSOX|X0H0Q7_FUSOX|X0HBB3_FUSOX|X0H013_FUSOX|X0HBA7_FUSOX|X0BQK2_FUSOX|X0BPC6_FUSOX|X0CDP8_FUSOX|X0BG14_FUSOX|W9N9B1_FUSOX|W9Z085_FUSOX|W9NGU5_FUSOX|W9Z081_FUSOX
Q23T88_TETTS
N1QBG5_PSEFD
Q201V1_ACYPI|R4G4I7_RHOPR|A0A0A9X679_LYGH|A0A0P4VXN9_9HEM|A0A067QT59_ZOON|A0A023F985_TRII|A0A0C9RGK7_9HYM|A0A0A9XBN7_LYGH|A5CKE1_BOMLU|A0A069DSL6_9HEM|A0A0A9X674_LYGH|B8ZX60_BOMTE|A0A0A9X9B3_LYGH
A0A0S8FCR1_9GAM
A0A081NE99_9GAM|A0A081N1P3_9GAM
A8PUP0_MALGO|A0A0M8MYT7_9BAS
T0ZY94_9ZZZZ
A0A0Q6INM0_9NOC|A0A0D3N938_RHOE|C0ZSH4_RHOE4|T5I4G1_RHOER|A0A0D3N9R2_RHOE|A0A0C2ZPL4_RHOE|A0A0H2NHM5_RHOE|T1VVR3_RHOER|C3JNE0_RHOER|A0A0D5AF13_9NOC|A0A0Q6KK51_9NOC|U0DZR9_9NOCA|C0ZXM6_RHOE4|A0A0F3I936_9NOC|M2WBK9_9NOCA|A0A0E4A6X1_RHOE|T5IAL6_RHOER
A0A0L0SVA5_ALLM|A0A0L0SS47_ALLM
A0A0C2D0R7_9DEL
A0A0S7YYQ0_9GAM
A0A0R0LH42_9PRO|T1CTI7_9ZZZZ
FADX_PUNGR
A6FHH9_9GAMM|A0A0D8DCJ7_9GAM|A0A0Q0GBV3_9GAM
W6M638_9GAMM|D5C4T7_NITHN|D8KAC5_NITWC
B5HW21_9ACTN|A0A0D8BFA7_9ACT|A0A0T9KWC7_MYCT|A0A0C2FEU0_9ACT|E3IVL1_FRASU|A0A0Q4AUQ0_9ACT|Q0RIY7_FRAAA|A0A0Q6XPL9_9ACT|A0A0Q1E117_9ACT|A0A0M8TM23_9ACT
J7MCI6_9STRA
A0A0K2E0R2_PISS|A0A0H4QXA3_PISS|A0A0J1JAN5_PISS|A0A0K2L040_PISS
D0LLE8_HALO1
A0A087MHB0_9GAM
W2RS41_9EURO|A0A0N1HQY8_9EUR
A0A0K1JUK7_9BUR|A0A0Q8R460_9BUR|A0A0Q7W6Q7_9BUR|A0A0Q6TTY8_9BUR|A0A0Q7XGH1_9BUR
A0A0F8UAF2_9EUR|Q5AWX6_EMENI|A0A0F8XPM6_9EUR
A0A0S4KLP1_BODS
T1RTH0_BOMMO|T1RTG1_BOMMO|G6D939_DANPL|H9JAC6_BOMMO|T1RTE2_BOMMO
A0A0L0HIB7_SPIP
A0A0J0UVS3_9ACT|A7XY59_9BACT
A0A0Q9YXW9_9COX|A0A0Q9YAQ4_9COX
H5SJ03_9GAMM
N1VYU1_9LEPT|M6CBI5_LEPME|N1VWP4_9LEPT|K5CF04_LEPME|B0SQ18_LEPBP|R9A0E6_9LEPT|R8ZXR4_9LEPT
A0A0H2XYN3_BURC|J4JLL4_9BURK|A0A088TQK1_BURC|B1FPZ6_9BURK|A0A087NS39_BURP|A0A0A5LNU7_BURC|B1Z223_BURA4
Q6UB74_9STRA
A0A0Q6WW53_9BUR|A0A0Q7F6B7_9BUR
A0A090R773_9VIB
A0A0Q8L402_9BUR|M1FBW8_9ALTE
A0A0H4I052_9ALT|A0A095TBG9_9GAM
A0A0P5R644_9CRU
B1ZX94_OPITP
E0TD71_PARBH
A0A084INE0_9GAM|U2E637_9GAMM
B3R3S9_CUPTR|Q123V7_POLSJ|R0EDX2_9BURK|A0A069IIG7_9BUR|G0EZK7_CUPNN|U3QED3_RALPI|W7WCI5_9BURK|A0A022GCL9_9BUR|J3D8V9_9BURK|D8J1A8_HERSS|J3CKZ9_9BURK|Q46YJ1_CUPPJ|R7XR29_9RALS|L2EBI3_9BURK|Q0KCW7_CUPNH|J3CSP8_9BURK|Q1LQ02_CUPMC|A0A0F0FSH1_9BUR|I3CPH1_9BURK
A0C8M5_PARTE
A4BUZ4_9GAMM
A0A0A0DPK9_9BUR
E1ZA62_CHLVA
W6L7F8_9TRYP
A2QBE6_ASPNC
A1ZRY2_9BACT|I4AQ40_FLELS
A0A085FUL9_9BUR
W4H1E6_9STRA
A0A0N0MLC9_9ACT|C7QK81_CATAD
A0A0T6AYP7_9SCA
A0A0G9GZ02_9GAM
K5X7Z3_AGABU
A0A0R2SCW3_9GAM|A0A0R2TBQ0_9GAM|A0A0R2TJD4_9GAM|A0A0S2KFP8_9GAM|A0A0R2XRU9_9GAM|A0A0F9Y0Z6_9ZZZ|A0A0R2X5N4_9GAM
A0A0P9RA96_9PSE|A0A0R2YJ06_9PSE|A0A059L475_9PSE|A0A0N8S6K6_PSEA|A0A0P9SUI5_PSEA|A0A0M3UDR9_9PSE|A0A0P9W1H3_PSES|V9QVU7_9PSED|A0A0M9H773_PSEA|A0A0L1MNI9_PSES|A0A0L1NUR3_9PSE|C3K986_PSEFS|J2WUS1_9PSED|U1TXG3_PSEFL|I4MVY0_9PSED|A0A0P9RWG4_PSES|A0A0D0SR56_PSEF|A0A0A4GF14_9PSE|A0A0R2Y5Y7_9PSE|I2BPA7_PSEFL|A0A0N0WPL8_PSEY|M4JZA3_9PSED|A0A031IW26_9PSE|A0A0P9M0S0_9PSE|A0A0Q0BSF3_PSEA|A0A0N8NXU3_PSEF|A0A0…
G8D470_9GAMM
A0A0L0G2T1_9EUK
F8L7H2_SIMNZ
E0VE44_PEDHC
A0A0A0DU35_9BUR
W0GW02_9SYNE|Q3AI69_SYNSC|A0A0H5PP28_SYNP|A0A0R2U4A6_9CYA|Q7U8C5_SYNPX|A5GM86_SYNPW|A0A076HAN6_9SYN|A4CVT7_SYNPV
R4YQX3_OLEAN
I2JH75_9GAMM
M7Y1Z2_9BACT|S2CYG2_9BACT|R7ZM37_9BACT|U5BT52_9BACT|K1L8B8_9BACT|I3Z200_BELBD|A0A074KYT1_9BAC
A0A0Q6KJ44_9SPH
H9BQR5_RHIOR|H9BQR6_RHIOR
D2VAN4_NAEGR
A0A0F6RC69_9GAM|C7RB87_KANKD
A0A0H4R0M2_PISS|A0A0B8ULT4_PISS|A0A0B8UV54_PISS
A0A0E1N6R1_9GAM|A0A0E2ZC65_9GAM|C6YUD3_9GAMM|F4BHI8_FRACN|F8GAN9_FRAST|A0A073A6G2_9GAM|A0A0A8E4X7_9GAM|I2AY97_FRANT|A0A0P0MMD3_FRAT|A0A097EPB3_9GAM|A0A0B6E110_FRAT|A0A0K1INB1_9GAM|B0TX14_FRAP2|A0A0B6DUF6_FRAT|A0A0K2JPY9_9GAM|A0Q863_FRATN|A0A0K1Z0T7_FRAT|Q5NIC8_FRATT|A0A0B6CS50_9GAM|A0A0E2ZTF0_FRAT|A0A0F7NVU9_FRAT
A0A0L1JAM1_ASPN
A0A0D5EPE0_9BUR
E7C3Y3_9GAMM
A0A081XY03_STRT|A0A0M2JM93_9ACT|S5VEV9_STRC3
A0A0Q8GSP6_9BUR|A0A0Q7BGA6_9BUR
A9D3P4_HOEPD|A0A0F7PQ09_9RHI
A0A090AQZ1_9GAM
D2VDP7_NAEGR
A8J2E8_CHLRE
Q2YCE5_NITMU|Q82XS5_NITEU|A0A0S3AI35_9PRO|A0A0C3RPV5_9PRO|A0A0F7KFX6_9PRO|M5DXC4_9PROT|F9ZK09_9PROT|Q0AJC1_NITEC|F8GDM8_NITSI
U9TY40_RHIID|A0A015JJL8_9GLO
A0A0L0SPD6_ALLM|A0A0L0SDG7_ALLM|A0A0L0SUM0_ALLM|A0A0L0S4H4_ALLM
F2E6Q7_HORVD
A0A0S7YXX9_9GAM
X6FR95_9RHIZ
D0LME5_HALO1
A0A0S9QL31_9MIC|A0A0Q9J4R7_9MIC|A0A0D0K5G2_9MIC|T5L3Y2_9MICO|A0A0Q5KJY8_9MIC|A0A0M2HFY6_9MIC|A0A061M1C1_9MIC|A0A0F0LHX9_9MIC|A0A0Q4HAS2_9MIC|A0A022L6M8_9MIC|A0A0Q5LIX6_9MIC|E3NMX7_CAERE|A0A0F0KRS4_9MIC|U2T0Q4_LEIAQ|A0A0M2H595_9MIC|A0A0Q8V5T0_9MIC|A0A0Q8VY56_9MIC|A0A0Q8LM06_9MIC|A0A0Q8AI52_9MIC|A0A0F0KG65_9MIC|A0A0T2KWH8_9MIC|A0A0Q5FQB8_9MIC
A0A0M5KYV0_ISOG
A0A0B4XRI6_9GAM|K0CDS4_ALCDB|U7HZ25_9GAMM|A0A0P1J2I4_9GAM|U2G1M9_9GAMM
A0A0R3MKU9_9BRA
R1DG36_EMIHU
Q7NP86_GLOVI
A0A095C7T1_SCHH
B0SZT2_CAUSK|A0A0H3C677_CAUC|A0A0Q7N360_9CAU|A0A0Q8FY83_9CAU|A0A0Q7U0C9_9CAU|J2HJE2_9CAUL|R0D4U2_CAUVI|A0A0Q6U9J8_9CAU|D5VPE5_CAUST|A0A0Q8FZ81_9CAU|A0A0Q7WNL0_9CAU|Q9ABM5_CAUCR|A0A0Q6UHK6_9CAU
A0A0R0CZU3_9GAM|H8FG92_XANCI|G0K399_STEMA|A0A0A0DU02_9BUR|A0A0D0LGH6_XANC|Q3BN80_XANC5|M5TKK4_STEMA|V7Z807_9XANT|A0A0Q5GPC9_9XAN|A0A0R0AFW2_STEM|A0A0L7JQJ2_XANC|A0A0Q7Y7R7_9GAM|A0A0S2GBX1_9GAM|A0A0G9HVE8_9XAN|A0A0E2Z7V7_XANC|A0A0G8Q423_XANE|A0A0Q0ERJ2_9XAN|A0A098IM79_XANC|A0A0S2DMK2_LYSE|A0A077SGR2_XANC|A0A0K2I992_STEM|A0A0Q0UJ42_9XAN|A0A0Q8D1F3_9GAM|A0A0R0BBZ1_STEM|G7UTU9_PSEUP|A0A0G6BKY2_PSEA|A…
A0A0L0HDV0_SPIP|F4P3E1_BATDJ|A0A015JSU5_9GLO
G8PKM2_PSEUV|B6QXF8_9RHOB
A0A0M1QZI8_ENTC|W7P8C7_9ENTR|S4YKQ0_SERPL|S0AAA6_SERPL|I3AJJ5_SERPL
A2WE39_9BURK|A0A0E4APA2_BURC
A0A022SUS2_LEPI|A0A0C5X6N9_LEPI|M6YFI1_9LEPT|M3GBL7_LEPIT|A0A0F7MS08_LEPI|M3EWT6_LEPIR|K8HBI0_9LEPT|S3VMU3_9LEPT|A0A0F6I5V8_LEPI|Q72MY6_LEPIC|M6JQ78_9LEPT|M6ZXR8_LEPIR|A0A0E2DEX1_LEPI|M6DVN0_9LEPT|A0A0E2B727_9LEP|A0A0E2I6H7_9LEP|A0A098MQ06_LEPI|M6KJ61_LEPIR|V6HDU1_9LEPT|A0A0M0FHW0_9LEP|T0EY77_9LEPT|A0A0E2CH51_9LEP|N1WGH2_9LEPT|A0A0F6IBT6_LEPI|A0A0N2HP54_9LEP|A0A0S2GWH2_LEPI|M5ZBS2_LEPIR|V6GVH1_9L…
N9CA93_9GAMM|N9BTE6_9GAMM|D0S9H6_ACIJO|N8QPJ1_ACIJO|A0A0M1MUQ0_ACIB|A0A0Q1LZH4_9GAM|N9CSL5_ACIJO
A0A0Q8RTB9_9SPH|J2L704_9SPHN|A0A0M9TX90_9SPH|A0A0Q7Z7R2_9SPH|A0A0Q7ZHQ7_9SPH|A0A095AYJ0_9SPH|U2ZV42_9SPHN|A0A0P0DE49_SPHM|N9UXC2_9SPHN|A0A0A7PCJ5_9SPH|A0A0N9UV84_SPHM|A0A0N1BBQ3_9SPH|Q1GR35_SPHAL|W9C0V6_9SPHN|A0A0Q5QXC9_9SPH|A0A0M4CW67_SPHS|T0J178_9SPHN|A0A095C5H6_9SPH
V6KFK9_STRNV|A0A0B5EX41_STRA|G2GIL6_9ACTN
A0A058Z5R0_9EUK
A0A0A0DMR4_9BUR
A0A0P1FAY8_9RHO|A0A0P1INB1_9RHO|A0A0M9EGL1_9RHO
D3AWL4_POLPA
N9R8W9_9GAMM
R9AJY4_WALI9
I3BYH7_9GAMM|A0A0B0H993_SOVG
A0A0C3AXB3_9HOM
A0A0N0JVC9_9PRO
A0A0N1NAK2_9ACT|A0A0L8MPW0_9ACT|W7T119_9PSEU|L8EZ36_STRRM|A0A0L8PJ45_STRA
A0A098LMU5_9BAC|A0A086B3F4_9FLA|A0A0T0M6G9_9FLA|A0A0P0NKM9_9SPH|L8JH11_9BACT|R9GPR8_9SPHI|W8ET73_9BACT|A0A085BD06_9FLA|A0A0H4VRV1_9BAC|A0A0P0UDR7_FLAP|A0A086AQ91_9FLA|A0A0Q4C606_9FLA|A0A0Q5TJ40_9SPH|A0A0D3LLA7_9BAC|A0A0A2MFK7_9FLA|A0A085ZDN8_9FLA|A0A081PC21_9SPH|A6EJE8_9SPHI|A6EEK4_9SPHI|W6TLK2_9SPHI|I3Z2J7_BELBD|C6Y0P0_PEDHD|A0A0A2LL01_9FLA|A0A0E3ZFE7_9BAC|A0A086BKY2_9FLA|A0A0A2MF87_9FLA|A0A074K…
A0A0F5CHC5_PRIP|A0A0F5C9T2_PRIP|H3F976_PRIPA|H3EPH8_PRIPA
I7HS99_LEGPN|G8UXG4_LEGPN|D5TC13_LEGP2|A0A0C9MZ41_LEGP|A0A0A2T8L5_9GAM|A0A0A8UU41_LEGH|A0A0C9PNE7_LEGP|Q5WSF4_LEGPL|Q5ZR86_LEGPH
Q2SFK9_HAHCH
F4KT65_HALH1
F4P3Y4_BATDJ
A0A0F6U3R9_MICA|I4IQ54_MICAE|I4G1C1_MICAE
A0A0C2QFK4_9CYA|K9U0S3_9CYAN|B4WI59_9SYNE|A0A0P4V201_9CYA|A0A098TKX8_9CHR|Q55240_9SYNC|K9VQ81_9CYAN|A0A0B0QP42_APHF|A0A0S3U2U7_9CYA|K9RH29_9CYAN|K9VY11_9CYAN|A0A0F5YFU0_9CYA|F5UJF2_9CYAN|A0A0M3V6K3_9NOS|K9QY13_NOSS7|A0A0P0GL49_9SYN|A0A0C1T330_9CHR|M1WQB2_9NOST|A0A0P1BTI4_9NOS|A0A0C2R2V8_9CYA|A0A0C1WHW4_9CYA|A0A0C1XW48_9CYA|K9Q1P9_9CYAN|A0A0C1VBW4_9CYA|K9Q7H0_9NOSO|A0A0K2M1W7_9NOS|B2IW53_NOSP7|L8A…
M2XI13_9NOCA|Q93JS2_RHOER|A0A0H2NGP6_RHOE|Q93JS1_RHOER|A0A0D8HZ62_9NOC|T1VP01_RHOER|A0A0H2N307_RHOE|A0A0E4AC80_RHOE|Q93DN4_RHOSQ|A0A0D8HVN2_9NOC
I2JMI2_9GAMM
M5E4T1_9GAMM|W8G4D2_9GAMM|R4YM42_OLEAN
A0A017T872_9DEL
A0A0F4SBJ5_9GAM|A0A0S2X9X5_9GAM|A0A0B8P249_9VIB|U1K5W4_9GAMM|A0A0B8PCH8_9VIB|E6RKT9_PSEU9|Z9K1U2_9GAMM|A0A0P7EIK4_9GAM|S5C088_ALTMD|Q3IKV6_PSEHT|F5ZCE8_ALTSS|U1KM55_9GAMM|S5AL45_ALTMD|A0A0N8Q5W2_9GAM|N6V5V9_9GAMM|A0A010PD54_9ALT|A0A0B8Q608_9VIB|G7F3Z2_9GAMM|U1L214_9GAMM|A0A090IGU8_9GAM|A0A0Q0HJU0_9GAM|K0EBI9_ALTMB|I1DVI1_9GAMM|L8D4B3_9GAMM|A0A0M2VEP5_9GAM|A0A0B2JP71_9GAM|A0A063KVE0_9GAM|G7EHP8_9G…
A0A0F6W101_9DEL
B2ID81_BEII9|B8ERD2_METSB
A0A0B4XIU3_9GAM|A0A095THL9_9GAM|B4X132_9GAMM|A0A0B4XIT4_9GAM|G1C7J8_9GAMM|U7FVU0_9GAMM|A0A095UJH7_9GAM|L0WC67_9GAMM|A0A059SGB2_9BAC|U7HL30_9GAMM|A0A095S6H2_9GAM|A0A0P1J9Z3_9GAM|R9R6T6_9GAMM|L0WCZ5_9GAMM|K0C9K7_ALCDB|ALKB2_ALCBS|U3MW24_BACHO
A0A0G4IWE8_PLAB
A0A081FWG1_9GAM
Q2XST9_HAEPL|G3F5K2_PROBT|Q8LJQ2_HAEPL|C7DT95_HAEPL
A0A0C5J7B0_9RHO
I2JMD3_9GAMM
A0A0R3DQ55_9BRA|A0A0D1NTP7_BRAE|U1H8I8_9BRAD
A0A0D2M5G5_9CHL|A0A0D2MWV8_9CHL
A0A0H0XT44_9SPH|A0A0P7ZCJ7_9SPH|A0A074M2A8_9SPH|A0A0L1KCP5_9SPH|A3WFK1_9SPHN|A0A074M227_ERYL|Q2N8I1_ERYLH|A0A0N0KDR2_9SPH|A0A0N0JQV3_9SPH
A0A0E2Q8X6_9ENT|D1P270_9ENTR|X6QFK3_9ENTR|W3YIE0_9ENTR|D4BXZ8_PRORE|K8WRY4_PRORE|B6XE16_9ENTR|A0A0N0IAI7_9ENT|A0A0H2QBY8_9ENT
R4YSK6_OLEAN|M5DTJ9_9GAMM|W8G6Q6_9GAMM
I0YVH9_9CHLO|D3K944_9CHLO|E1ZEI2_CHLVA|A0A0D2JLT8_9CHL|Q8W3L4_CHLVU|A0A087SDQ7_AUXP|D2W8S1_CHLVU|G9FT52_9CHLO|C6ZE78_CHLVU
A0A0N0JHQ3_9SPH|F6IK07_9SPHN|A0A0B8ZJY3_9SPH|G6EDP1_9SPHN|A0A0J7Y0R9_9SPH|A0A0H4VES9_9SPH|Q2N858_ERYLH|A0A074M5T6_ERYL|J2GA36_9SPHN|A0A0F7KSN3_9SPH|A0A013WML3_9SPH|A0A074MKH6_9SPH|A0A0P7W604_9SPH|A0A031JUP2_9SPH|T0H869_9SPHN|A0A0N1BI93_9SPH|A0A074ML33_9SPH|A5PCX7_9SPHN|G2IJB7_9SPHN|A0A031JHS2_SPHP|A0A0G9MNP6_9SPH|A3WE86_9SPHN|A0A087NIG2_9SPH|A0A0S6WWE0_9SPH|T0GEG4_9SPHN|A0A0L1KG60_9SPH|A0A0B1ZSN2…
A6GTF8_9BURK
U7GSQ5_9ALTE|F4DNL4_PSEMN|A0A0P1DE19_PSEA|X2JFX9_9PSED|A0A0T6GPH7_PSEA|Z2DFI7_PSEAI|A0A0F0E1J8_9PSE|A0A0T6N6A9_9PSE|A0A0S3KIK1_PSEA|B3GCK4_PSEAI|A0A0H3S4N5_PSEA|L7N847_PSEAI|A0A086BZ74_PSEA|A0A028V6X7_PSEP|A0A071LF56_PSEA|U2BFK7_9PSED|A0A0Q1DFS0_PSEA|A0A081YFF6_9PSE|A0A0H3SJL2_PSEA|A0A0T6I7A9_PSEA|V6AHV9_PSEAI|A0A0P1DA30_PSEA|V6AER2_PSEAI|A4XVY9_PSEMY|M7CVU9_9ALTE|A0A086BXI9_PSEA|W1ML41_PSEAI|A0A…
Q0VNT4_ALCBS|U7FUJ0_9GAMM|B4X4B9_9GAMM|A0A095TGQ4_9GAM|A0A095TL63_9GAM|L0WEX3_9GAMM
A0A0C2A3P4_9DEL
A0A0Q4RX36_9FLA|F4CE58_SPHS2|A0A0D0L0F1_9FLA|A5FB10_FLAJ1|A0A0Q7FRQ7_9FLA|A0A0Q8N9L3_9FLA|A0A085ZMA2_9FLA|A0A0Q9A0S0_9FLA|A0A0Q0W5R0_9FLA|A0A0Q9DZY6_9FLA|A0A0M0TSC1_9FLA|J0RUN4_9FLAO
R7UES5_CAPTE
A0A074WK03_9PEZ|A0A074ZQ05_9PEZ|A0A074YM09_AURP|A0A074VQH7_9PEZ
D6W9N6_TRICA|A0A096XDB4_TRIC|N6UAX5_DENPD
A0A0K9PK92_ZOSM
V8N996_OPHHA
J0WCN8_RHILT|A0A0P1IGM4_9RHO|A0A061SM92_9RHO
G4QLD8_GLANF|K6ZKV2_9ALTE
H5T9C6_9ALTE
K9WA87_9CYAN|A0A0C2R0W6_9CYA|D4ZU91_ARTPN|A0A0M1JLZ3_9CYA
A0A069E4X0_9RHO|A0A062U474_9RHO|A0A059F6P2_9RHO|A0A059DNB0_9RHO|A0A0F2QQP8_9RHO|A0A062U0T9_9RHO
A0A0G2ZPD3_9DEL|H8MJJ9_CORCM|Q1D6Y6_MYXXD|S9Q4U9_9DELT|F8CRU2_MYXFH|A0A0F7E0C5_MYXF|A0A084SJS7_9DEL|L7UHA2_MYXSD|S9PMK6_9DELT|A0A0H4WT26_9DEL|A0A085WK08_9DEL
A0A0S9MUW4_9BUR|A0A0Q4XWI6_9BUR|A0A0S9LXU2_9BUR
M2WYY0_GALSU
L1IL22_GUITH
B0XIJ3_CULQU|A0A023EQQ3_AEDA|T1DU62_ANOAQ|A0A0P4Z8C4_9CRU|A0A0M9A5R4_9HYM|B4MUZ5_DROWI|A0A0M3L9M0_CYDP|A0A0P5XN17_9CRU|S4NTW3_9NEOP|U4UZD0_DENPD|J3JZJ8_DENPD|W5JE68_ANODA|B0XA97_CULQU|E9GB97_DAPPU|A0A0P6B241_9CRU|G7YA11_CLOSI|Q17GJ2_AEDAE|H9JNS0_BOMMO|T1E3T4_9DIPT|A0A0P6H1U4_9CRU|B3S589_TRIAD|A0A0C9QPJ5_9HYM|A0A0P5KXA6_9CRU|A0A084WI88_ANOS|B4JC21_DROGR|A0A0L7QQN3_9HYM|C3XRI6_BRAFL|A0A0P0EUM9_SPOL…
A0A0R3REI7_BRUM|A0A0M3JWF7_ANIS|A0A0R3REI6_BRUM|A0A0D6MBW5_9BIL|A0A090LND8_STRR|A0A0R3S2A5_9BIL|E1GCJ9_LOALO|A0A0N4TUA2_BRUP|A0A044T4N9_ONCV|A0A0C2CZL7_9BIL|A0A0N5B7I7_STRE|A0A0K0E4N0_STRE|A0A0K0EV46_9BIL|A0A0R3QR49_9BIL|J9EU63_WUCBA|A0A0N4ZHZ0_PART|A0A0K0DG63_ANGC|A0A0K0JBU4_BRUM
Q3HVJ0_DIAAB|J3JW14_DENPD|N6THQ2_DENPD
A0A0M0JCZ2_9EUK
A0A066WKU6_9FLA|N1WNU5_9FLAO|A0A0A2M817_9FLA|G8X552_FLACA|A0A090VTP1_9FLA|A0A0Q9ZMS8_9FLA|A3XJE1_LEEBM|A0A0F9TZB8_9ZZZ|A0A0R2T1C3_9FLA|A0A0M9CGN5_9FLA|A3J4C6_9FLAO|A0A0M9VJL2_9FLA|A0A0D0LVI4_9FLA|A0A0F9NJJ0_9ZZZ|H6RHT6_9FLAO|A0A0D7WB09_9FLA|A0A0F8ZZR3_9ZZZ|A0A0D7W413_9FLA|A0A090WM32_9FLA|A0A0P0UBN4_FLAP|A0A0Q0RRB1_9FLA|A2TZN9_9FLAO|A6GWQ1_FLAPJ|A0A085ZQM4_9FLA|G2PL58_MURRD|W2ULH8_9FLAO|A0A0N8H3E1…
A9UU07_MONBE|F2U6C5_SALR5
A0A0A8LAX0_9SAC|R9XMG9_ASHAC|Q750D0_ASHGO|A0A0N7ML84_9SAC|W0T9N4_KLUMA|A0A0C7MMT7_9SAC|Q6CJH3_KLULA|C5DE93_LACTC|G8JNT4_ERECY|A0A090BIU0_KLUM|M9N875_ASHG1
C1BNW7_CALRO|A0A0K2TX62_LEPS|A0A0K2TVX7_LEPS
A0A0L7L8J9_9NEO
A3YVA2_9SYNE
A0A0M5M3H2_9MIC|A0A0A1D035_9MIC|A0A0D4C049_9MIC|A0A0S2M3I7_9MIC|A0A0M3T5C5_9MIC|A9WNG9_RENSM
Q9FV88_PETCR|M1C788_SOLTU|Q9FV83_PETCR|Q9FV91_PETCR|Q41305_SOLCO|M1C7A5_SOLTU|Q9FV87_PETCR|Q8W2F0_HELAN|M1C7A6_SOLTU|A0A023W3L5_PAEL|Q8W2E9_HELAN|Q9FV86_PETCR|M1D786_SOLTU|Q5GMM3_CAPCH|M1D5H1_SOLTU|Q9FV89_PETCR|Q9FV90_PETCR
G6D554_DANPL|A0A026W4L1_CERB|A0A069DSW7_9HEM|E2AX12_CAMFO|Q4PP96_LYSTE|E2C1U4_HARSA|A0A0C9QWJ2_9HYM
A0A0K9RMZ4_SPIO
A6GTH9_9BURK
A0A063BWP7_9HYP|A0A0E9KSG9_9HYP
Q23T87_TETTS
A6DQ36_9BACT
I0KE60_9BACT|I0KB63_9BACT|D2QPH4_SPILD|A0A0E3V9H0_9BAC
A0A0A8K451_9RHI
A0ZMU5_NODSP|A0A0K2M1H3_9NOS|A0A0R0M6S7_9NOS|K8GI96_9CYAN|D4TVH9_9NOST|K9UZT2_9CYAN|B4WNH8_9SYNE|B0C0E1_ACAM1|D4TCG4_9NOST|K9VL23_9CYAN|A0A073CYR3_PLAA|A0A0S3U0G1_9CYA|A0A0P4UZS2_9CYA|Q704F1_9NOSO|A0A0D8ZUB3_9CHR|K9UID7_9CHRO|K9SB45_9CYAN|K9T8C6_9CYAN|K9ZNJ7_ANACC|A0A0P1BUK0_9NOS|A0A0T7BNR7_9CYA|K9XDM5_9CHRO|B2IW54_NOSP7|M1X262_9NOST|A0A0C1WAS3_9CYA|D8FW03_9CYAN|D7E3I3_NOSA0|K9VYL9_9CYAN|K9Q845_9…
I8TB64_9GAMM
B3M2R4_DROAN
I0Z8H6_9CHLO|E1ZCJ5_CHLVA
A0A0Q6UNK0_9ACT|A0A0Q5DV37_9ACT|A0A0Q9QJ17_9ACT|A0A0Q9PYN8_9ACT|A0A0S9Q7H6_9ACT
A8IR24_CHLRE|D8UB74_VOLCA
A0A0K1Q3S7_9DEL
J4V5X5_9GAMM|A0A0C1UGF8_9ACT|J4KST5_9GAMM
V8P923_OPHHA
A0A0A9Y5R8_LYGH|A0A0A9YZW8_LYGH|A0A0K8S4F3_LYGH
J2WLJ0_9RHIZ|A0A0Q6UJA9_9RHI|B9JD68_AGRRK|K0VZP8_9RHIZ|A0A0Q4W3Z4_9RHI|N6TWU3_9RHIZ|A0A061MJN7_AGRR|B9K187_AGRVS|L0LNK4_RHITR|A0A0N0LAY1_9RHI|A0A071HW29_AGRR|J1T5N3_9RHIZ|A0A0M3GD55_9RHI|K0Q5F7_9RHIZ|A0A0N1DPW1_9RHI|A0A072BSU6_RHIL
Q6A4M8_CHOPR|Q8MZZ5_HELAU|S4PN29_9NEOP|B6CBS4_9NEOP|T1RTD2_HELVI|T1RTG7_HELSB|A0A0M3LAH8_CYDP|I7AHL6_SPOEX|B7SB79_9NEOP
G3A1B6_9RALS
M5DQ34_9GAMM|W8G299_9GAMM|R4YNV2_OLEAN
A0A0B5DPI4_9RHO|A4ESB1_9RHOB|A0A0T5P441_9RHO|A0A074TL35_9RHO
A0A0P0M6Y3_9BUR|A0A0L8AWW4_9BUR
A0A0Q4BMU0_9MIC|A0A0S9KNZ2_9MIC|A0A0H2L119_9MIC|A0A022LVM4_9MIC|A0A0Q8CTY9_9MIC|U1Z0I2_9BACI|A0A0Q7G468_9MIC|A0A0M0F3F4_CELC|A0A0Q5HL20_9MIC|A0A0Q4UY02_9MIC|A0A0N6ZY83_9MIC|A0A0Q5MTL9_9MIC|A0A0Q5RTJ2_9MIC|A0A0Q4UXJ8_9MIC|A0A0N6ZWL8_9MIC
Q8S4Q3_PICGL|A9NXX9_PICSI
T1KGE1_TETUR|T1KDQ1_TETUR
F2DG50_HORVD
D6YRP7_WADCW|A0A0H5DR19_9CHL
R1BN72_EMIHU
A0A0Q5ZCC4_9BUR|A0A0R0MGL3_9BUR|A0A0Q6MN54_9BUR|A0A0Q6YAD2_9BUR|A0A0Q7DX15_9BUR|A2SGQ2_METPP|F5XXV5_RAMTT|A0A0Q8IRP5_9BUR
L5LCQ8_MYODS
K9PB47_CYAGP
U5LRN8_9MAGN|U5LN76_9MAGN
C3ZSC0_BRAFL|C3XRI7_BRAFL
S6GC05_9GAMM
A0A0M1KJB4_9XAN|A0A023Y816_9GAM|A0A0Q8EXI8_9GAM|B2FRG2_STRMK|Q5H1K0_XANOR|A0A023NQ21_9GAM|A0A0G8L939_9XAN|A0A091AS08_9GAM|A0A0D5QER4_XANC|A0A0Q8JEA5_9BUR|F0C986_9XANT|A0A0H4SFI4_ALCX|A0A0G9HJR3_9GAM|A0A0R0DUF2_9GAM|A0A099Q3R7_9XAN|B8LB44_9GAMM|C7DZU9_9BACT|U4M1W3_9XANT|B0RWW0_XANCB|A0A0M0NU39_STEM|K8Z4M6_XANCT|A0A0L7GWN1_XANC|J7SZR3_STEMA|A0A0M1KZX5_XANC|A0A0G5ZDA0_PSEA|A0A0F3KM69_9GAM|A0A061YMV3…
D5BRE1_PUNMI
A0A0Q7V4B7_9ACT|G2PFD2_STRVO|V6UEW8_9ACTN|B5HIL2_STRPR|D9WL89_9ACTN|A0A022MAJ8_9ACT|A0A0F7N2Y2_9ACT|A0A060ZJS2_9ACT|A0A0D7DBV9_9ACT|A0A0Q8HFV3_9ACT|A0A0L8L8S2_9ACT|A0A0B5F9U3_STRA|G0PVW8_STRGR|A0A0Q6YG73_9ACT|A0A0F5A8T4_9ACT|A0A0P6U925_STRA|A0A0C2ARU3_9ACT|A0A014P9B2_9ACT|A0A0M7QGB6_STRV|L7EUK3_9ACTN|A0A0Q8EAJ0_9ACT|K1UVW7_9ACTN|V4KNW3_9ACTN|A0A0M4E052_9ACT|H0BPK1_9ACTN|D6ENG6_STRLI|A0A0M8Y372_9A…
D3D9A6_9ACTN|A0A0S4QKM8_9ACT
A0A0D7CV82_9ACT|D9Y0V3_9ACTN|V9Z688_9ACTN|V9Z8Z5_9ACTN|A0A086MR96_9ACT|A0A0S4R095_9ACT|L7F343_9ACTN|L8PE15_STRVR|A0A0M8UZL9_9ACT|A0A0J7ZNG8_STRV
I2JNV0_9GAMM
A0A0C1H6D8_9CHL|A0A0C1HH73_9CHL
A0A059KJ33_9BUR
A0A0P1F972_THAG|A3K9S4_9RHOB|F3LJN4_9GAMM
A0A090D042_9CHL
E1FMP9_LOALO|A0A0M3IZH2_ANIS|A0A0N5C1R2_STRE|A0A0K0JLR1_BRUM|A0A044TF45_ONCV|A0A0M3IDY1_ASCL|A0A0N5D9B4_THEC|F1L277_ASCSU|A0A0R3S3E1_9BIL|A0A0N4SXN9_BRUP|A0A0B2VF05_TOXC|A0A0R3R533_9BIL|A0A0K0FDF7_9BIL
G1PUV9_MYOLU|A9QVT2_SHEEP|ACOD1_RAT|F7DN83_HORSE|C3ZRD7_BRAFL|K1PPC4_CRAGI|Q9BG81_CAPHI|I3KQ98_ORENI|A0A0B7BFM7_9EUP|Q6RWA7_PIG|Q547C4_MOUSE|G5AVZ9_HETGA|I3KQ97_ORENI|G3VF96_SARHA|A0A0D9QWQ3_CHLS|ACOD1_MOUSE|S7NS85_MYOBR|H2U2X5_TAKRU|F7D550_MONDO|A0A0N8DU59_9CRU|A0A0P7WWW7_9TEL|ACOD2_MOUSE|Q9PU84_CHIHA|A0A091CVB8_FUKD|A0A087XFV5_POEF|G3TJK2_LOXAF|L5MD32_MYODS|G3HZ96_CRIGR|ACOD_MESAU
A0A0G2F5G1_9PEZ
A0A0Q5BVZ9_9MIC|A0A074QL50_9MIC|D5UEW5_CELFN|A0A0A0C176_9CEL|F4H1P9_CELFA|A0A0J6GE45_9CEL|A0A0A0C7S3_9CEL|A0A0Q9D102_9CEL|A0A021VLQ5_9CEL|A0A0Q8UL46_9CEL|A0A0Q5B1A0_9MIC|A0A0A0CA89_9CEL|F4H2D4_CELFA|A0A0A0BVC1_9CEL|A0A0Q6FZE8_9MIC|D1BCF7_SANKS
X6NB42_RETFI|X6P9E8_RETFI|X6MQ70_RETFI
A0A0K0XZ89_9GAM
A0A0D8R932_PHOA|Q1YZ00_PHOPR|A0A0D8PUV3_9GAM|A0A0H3T4U3_9GAM|A0A090QN64_9GAM|A0A0J1GXP9_9GAM|Q6LJB6_PHOPR|A0A0J1GJU9_9GAM|A9KW80_SHEB9|I1E111_9GAMM|V5F418_PHOLE|Q1ZVT5_PHOAS|A0A0M9F806_PHOL|G0ARH0_9GAMM|B8EBM8_SHEB2|A0A0D8LQ36_PHOD|D0I5W5_GRIHO|A3DA83_SHEB5|A0A0B9GB66_9GAM|A0A0D8MU77_PHOL|A0A0C5WI22_9GAM|A0A0D8MPP1_PHOA|A0A0F5AMS3_9GAM|A0A0S2JBY9_9GAM
H3SHY7_9BACL|V5WSS2_PAEPO|A0A089M5U3_9BAC|A0A0J6P2M4_9BAC|A0A0G8DB56_BACC|A0A0S2S2M8_9BAC|W8ZN40_9BACL|J8S8L4_BACCE|W9ANY0_9BACI|W7ZLQ1_9BACI|E3EDE1_PAEPS|A0A089J9U5_9BAC|M8DXK5_9BACL|A0A0B6AKH8_BACM|Q6HHB5_BACHK|C2XVN9_BACCE|A0A0B2F3T2_9BAC|A0A0Q9FPT5_9BAC|W4D4M3_9BACL|G7W240_PAETH|A0A0Q9HZ89_9BAC|A0A0M0EP43_9BAC|F5LMA9_9BACL|W1SIC5_9BACI|J8BPX6_BACCE|V9GEZ5_9BACL|A0A0F5HWY9_9BAC|A0A0G8ERM0_BACC…
V4H1P0_9GAMM|L8D4W6_9GAMM|A0A0Q0FFM8_9GAM|A0A0F4Q4N3_PSEO|A0Y441_9GAMM|Q8EK98_SHEON|A0A0Q0J825_9GAM|N6W1B2_9GAMM|G7EW51_9GAMM|E6RLL4_PSEU9|A4CFR7_9GAMM|U1JSD6_9GAMM|A0A0S2JX71_9GAM|A0A0Q0JFV9_9GAM|G7G754_9GAMM|A0A0S3AY01_9GAM|A0A0M9UJI0_9GAM|V1DMF7_9GAMM|F3BLJ0_PSEHA|A0A063KK82_9GAM|A0A0S2XDF3_9GAM|A0A0F4S7H8_9GAM|U1LZY6_9GAMM|A0A0P9GBH4_9GAM|A0A0N8Q373_9GAM|G7F2C4_9GAMM|U1KZT0_9GAMM|Z5XM89_9GAMM…
A0A0N0AE45_9ACT|R1HS56_9PSEU
A0A0A0DT09_9BUR
C1MH83_MICPC
A0A0P8EFR0_SERM|A0A0Q0A3R8_PSEA|A0A0M3S9U0_SERM|A0A0N9WEX6_PSEF|A0A0J5CU13_SERM|A0A0Q0DVX5_PSES|A0A0M2EXK1_PECC|A0A0M2W0U0_9ENT|A0A0P0QFX7_SERM|A0A0S6VD68_SERL|W0LJD0_9ENTR|A0A093SMB7_PECC|A0A0B3WDV7_PECC|F3H7Y1_PSESX|A7MNL2_CROS8|L7ZPV1_SERMA|A0A086EBM5_PECC|A0A0N1UXY1_SERM|A0A0J5Y622_PECC|A0A086GDL4_9ENT|W0SSK8_SERMA|A0A0Q0BPF9_PSES|S6TE44_PSESF|A0A0H3I9I0_PECS|A0A0M4QX16_SERM|A0A093RLZ5_9ENT|A…
L7VIK5_CARTI|I6MCN6_CARTI|L7VBV6_CARTI|E9M2L8_CARTI|I6MCN3_CARTI|L7VFF6_CARTI|L7VG56_CARTI|I6MCN4_CARTI
V6HLV1_9LEPT|S3UXM8_9LEPT|I0XMD9_9LEPT|T0GKJ8_9LEPT|M6D965_9LEPT|V6HAH2_9LEPT|S3UMY7_9LEPT
A0A0A0DTL4_9BUR
F8KYA4_PARAV|Q6MBS0_PARUW|A0A0C1EQF2_9CHL|A0A0C1H8W6_9CHL
A0A0P7J5Z7_9RHO
A0A0H4PQN5_9BAC|C7PBN6_CHIPD|A0A098LHV8_9BAC|A0A0T5VH01_9SPH
Q1N2C6_9GAMM
J9K131_ACYPI
M3CZC6_SPHMS
A0A076K0T3_9RHO|A0A0M7A7I2_9RHO
S3ZYX4_9ACTN|Q82KS4_STRAW|A0A0S2PEB0_STRH|S5VX99_STRC3|A0A0J7Z840_STRV|V4IP01_9ACTN|A0A0M2MVM4_9ACT|A0A0C5FRK5_9ACT|R4LKS1_9ACTN|D6AAN9_9ACTN|A0A0F7VND4_9ACT|A0A0M8W7V1_9ACT|A0A0N0YGH7_9ACT|A0A0M8VNX4_9ACT|E4NBH7_KITSK|A0A086MWG6_9ACT
W4YNE0_STRPU
A0A085LHN9_9MIC|A0A0S9IZ36_9MIC|A0A0U0ZAM9_9MYC|A0A0Q5RZC1_9MIC|A0A0M4GYI9_9MIC|I0R233_9MICO|A0A0S9E189_9MIC|A0A0Q4CCL3_9MIC|B0RFY4_CLAMS|A0A067LJJ7_9MIC|A0A0D7QMC2_9MIC|A0A0S9PK41_9MIC|A0A099J5M1_9MIC|A0A0D5CM91_9MIC|A0A078MPZ3_9MIC|A0A0P7HE58_9MIC|N1UTR9_9MICC|A5CQE5_CLAM3|A0A0Q9R7L8_9MIC|A0A0Q6Q4N9_9MIC|A0A0Q5MR15_9MIC|A0A0C5BFX3_9MIC|A0A0Q5AT70_9MIC|M5B846_9MICO|A0A086E2D2_9MIC|A0A0M4HPD4_9MI…
F8EDD7_RUNSL
D8UFQ1_VOLCA
F4CPB1_PSEUX
F6ELP7_AMYSD
A0A0K8V658_BACL|Q9VA93_DROME|W8BFR3_CERCA|W8C5K7_CERCA|B4GNP5_DROPE|B4HZN6_DROSE|T1PHW9_MUSDO|B4R1J9_DROSI|B3LZD3_DROAN
A0A0L8APS5_9BAC|E4TM88_MARTH
A0A090IHW7_9GAM|B0TMV8_SHEHH|E6XGD6_SHEP2|A4YBB8_SHEPC|A6F7V6_9GAMM
A0A0D8BW98_GEOK|A0A0J0YSH3_9BAC|Q5KY89_GEOKA|B7GK36_ANOFW|A0A0N0Z770_9BAC|A0A087LAH1_GEOS|A0A023DC22_9BAC|A0A063YPM5_9BAC|A0A0Q0YYF8_9BAC|A0A0M1QS23_GEOT|A0A0K2HCC1_GEOS|A0A0E0TCJ3_GEOS|A0A093U4F3_9BAC|U2X316_GEOKU|V6VL73_9BACI|A0A0K6GK10_9BAC|M5JCT5_9BACI|S5Z094_9BACI|A0A0G3XXZ2_9BAC|S7U3E4_9BACI|A4IPS6_GEOTN|M8DMG0_9BACI|C5D9W0_GEOSW|L7ZZV0_9BACI|A0A023CI38_GEOS|A0A063YSP4_9BAC|A0A0Q1IJA2_9BAC|…
I4B943_TURPD
A0A094SSA0_9ZZZ|A0A0Q4M1K8_9MIC|A0A0Q4TKK5_9MIC|A0A0N1M692_9MIC|A0A0Q5SEE6_9MIC|A0A0Q5CSL2_9MIC|A0A0Q6B5L7_9MIC|A0A0Q4TB06_9MIC|A0A0Q6BEN7_9MIC
A0A0C5E730_9PSE|A0A0D5XVF1_9PSE|J3E0W9_9PSED|A0A0E1EAS1_9PSE|J2ET12_9PSED
A2TC53_SPHYA|W1S0R2_9SPHN|U5XKU0_9SPHN|A0A0F2RI63_9RHO|A0A0A8XC21_9SPH|J8VV62_9SPHN|G7UVE5_PSEUP|O85970_NOVAR|F6IHK8_9SPHN|F6IM07_9SPHN|A0A059G2Z3_9RHO|Q83VJ5_9SPHN|A0A0M3AIK2_9SPH|A4XDS9_NOVAD
I7ZH64_9GAMM|A1WAB4_ACISJ
A0A037ZM07_9RHO|A0A017HG63_9RHO|A0A0N9ZGY6_9RHO|A0A099F177_9RHO|A0A0P7ZR46_9RHO|U3AP41_9RHOB
W0RF44_9BACT
Q6CA36_YARLI|A0A060SYC7_BLAA
A0A0L0N1U3_9HYP
F2UI59_SALR5
A0A081SGK7_9CHL
Q0QKU9_9SYNE|Q7U5K7_SYNPX|A0A0H5Q966_SYNP
F2IJD7_FLUTR
A8TJT7_9PROT
A0A0L7W663_9BUR|A0A0D8DW27_9BUR|J5CHC5_9BURK|A0A0B8YXM3_9BUR|B9B3W4_9BURK|A0A0G3WLZ5_BURP|B9BTP9_9BURK
A0A078A058_STYL
A0A0C1TN23_9CYA|K9U6R1_9CYAN
E0VE42_PEDHC|B7VF76_BOMLA|F0J9X1_AMBVA
A0A078AFX9_STYL
B8GRZ1_THISH
A0A0F6W3R3_9DEL
F2RM15_STRVP|I2MT94_9ACTN
A0A0L0EWU2_9GAM|U1LS88_9GAMM
B9P3J0_PROMR|A0A0A2A9I9_PROM|A3PEM0_PROM0|A0A0A2B4W3_PROM|Q7V092_PROMP|A0A089P7R3_9PRO|A0A0A1ZW27_PROM|A0A0A2B915_PROM|A8G6J6_PROM2|A2BY98_PROM5|A0A0A2A7Q5_PROM|A2BSV9_PROMS|Q319B2_PROM9|A0A0A2AH74_PROM|A0A0A1Z7G7_PROM
Q6S9E1_STOLA|A8CTT0_CREAL|Q7XA13_HELAN|FAD12_CREAL|I6MCN5_CARTI|O65771_9ASTR
F7NZI1_9GAMM|A0A0T6TYJ8_9GAM|A8GYV4_SHEPA|R1GWJ7_9GAMM|A0A073KRI3_9GAM|D4ZE94_SHEVD|A3Q960_SHELP|A0A0C3LSQ0_9GAM|A0A0E2LB95_9GAM|A0A0D8D737_9GAM|Q12SQ0_SHEDO|K1J278_9GAMM|Q089S9_SHEFN|A9D5M8_9GAMM|A0A094JEY3_9GAM|A8G1G9_SHESH|A0A0M0M7U1_9GAM|A0KRK2_SHESA|A0A0D8CT26_9GAM|F7RIG6_9GAMM|K1JXU0_9GAMM|Q0I0C8_SHESR|A1S1Z6_SHEAM|A0A0T6T5P0_9GAM
V6KX79_STRNV|G2NKA9_STREK|A0A0J8ARJ4_9ACT|Q9X8W4_STRCO|U5E788_NOCAS|A3TMY5_9MICO|A0A0Q9RF61_9ACT|A0A072SMH0_9ACT|A0A0C1B2P5_9NOC|M2Z0M7_9PSEU|J1RVR5_9ACTN|D9UWU6_9ACTN|A0A0M8TYB9_9ACT|D9X387_STRVT|W5TIJ7_9NOCA|A0A0C5GLX0_9ACT|A0A0L8NGF8_STRA|D9XW72_9ACTN|F3NM07_9ACTN|V6KXT4_STRRC|A0A0L8PY45_STRG|A0A0F7VZ24_9ACT|U5W847_9ACTN|A0A0N0SH03_9ACT|S3BGD5_9ACTN|I0H8A7_ACTM4|A0A0J8ALR8_9ACT|A0A072SEQ3_9ACT…
A7T3B4_NEMVE
A0A0B2V9R7_TOXC|U1LW15_ASCSU|F1L482_ASCSU|A0A0F5CAD0_PRIP
E0VE45_PEDHC
K1ZY31_9BACT
A0A0P7WXR5_9ALT|A6F3V8_9ALTE
A0A0J1BDV5_9PLA|L7CP65_RHOBT|K5DED2_RHOBT|M5TM51_9PLAN|M5S0I4_9PLAN|M5UIE5_9PLAN|M2AIF7_9PLAN|F2AS00_RHOBT|M5SDT0_9PLAN|Q7UWH4_RHOBA
A0A059LMD9_9CHL
D4NZF7_PSEFL|A0A0C2IM26_9PSE
H8MMQ3_CORCM
A0A0G3BDL9_9BUR
A0A0G3G7B5_9GAM
A0A0B7JCQ0_PHOP
A0A0K2L8A0_PISS|A0A0K2E1S1_PISS|A0A0H4RDV6_PISS
C6DE57_PECCP
F8AVS1_FRADG|Q0RCC5_FRAAA|A8KZZ5_FRASN|A0A062X8K8_9ACT|A0A0H1T002_9ACT|I8QYP1_9ACTN|D3D669_9ACTN|A0A0Q1D6T9_9ACT|Q2J5Y2_FRASC|A0A0P7CME8_9ACT|A0A0S4QUP1_9ACT|E3JCK2_FRASU|A0A0Q4AUC3_9ACT|A0A0D8BL12_9ACT|W9D647_9ACTN
A0A078GY32_BRAN|A0A0D3BBJ8_BRAO|M4CBN2_BRARP|A0A078FET0_BRAN|B4X949_DESSO|ADS32_ARATH|M4CBN1_BRARP|A0A078J5X0_BRAN|V4LD28_EUTSA|R0I543_9BRAS|A0A078E9K9_BRAN|A0A078J3N3_BRAN|M4CBN0_BRARP|M4EE85_BRARP
A0A0C5LFT9_9SPH|F1Z826_9SPHN|A0A0S3EY52_9SPH
A0A084R203_9HYP
T1GV97_MEGSC
A0A0K0XY64_9GAM
V5GUG9_ANOGL
A0A0L0D2X9_THET
A0A0Q5QC91_9MIC|W0Z7Y6_9MICO
J0P949_9SPHI|H6L2W2_SAPGL
A0A0C1AJH0_9NOC|A0A066U8I4_9PSE|A0A034UL09_9NOC
A0A0N4UQB4_DRAM|U6PEU8_HAECO|A8X1A2_CAEBR|A0A0N4WKX9_HAEP|DEGS1_CAEEL|A0A016VVT5_9BIL|G0P6W8_CAEBE|E3M7I0_CAERE|F1L8P7_ASCSU|A0A0B2UVK1_TOXC|W2TLM9_NECAM|A0A0F5D324_PRIP
O33456_PSEPU|O84919_9PSED|V9UYR7_9PSED|A0A081V7G3_BURC|Q143R2_BURXL|A0A084D866_9BUR|I7C0Z3_PSEPT|A5W4H3_PSEP1
S3J3Q0_MICAE|I4FMX5_MICAE|I4HU76_MICAE|A0A0D6KKZ3_9CYA|A0A0F6U392_MICA|A0A0A1VWT9_MICA|I4FGJ5_MICAE|I4HQI6_MICAE|A0A0K1S397_9CHR|I4GZ14_MICAE|I4G8B6_MICAE|A8YCB7_MICAE|I4IKD2_MICAE|A0ZMU7_NODSP|K9RIA5_9CYAN|B0JVP5_MICAN|I4GD72_MICAE|L8NSH6_MICAE|I4H9I1_MICAE|K9UY35_9CYAN|L7EA32_MICAE|I3WBF2_ARTPT
Q6US80_SPOLI|H9JM59_BOMMO|A0A076FRJ5_9NEO|T1RTD9_HELVI|A0A0N1IEK7_PAPX|G6D755_DANPL|A0A0M3LAS8_CYDP|A0A0P0ES13_SPOL|T1RTF8_HELSB|A0A068FML2_AGRS
C7Q929_CATAD|A0A0Q7U0R5_9ACT
D0LZG5_HALO1
A0A095XCS4_BURG|A0A070C7Y9_BURC|A0A095FIX3_BURC|A0A0G3Z630_9BUR|A0A0J5ZJR4_BURC|B4EPY9_BURCJ|A0A0J6LWA6_9BUR|A0A0M2TT27_9BUR|U2FZY3_9BURK|Q0B2C8_BURCM|B1KBL0_BURCC|A0A088UB65_BURC|A0A0B2BHN8_9ACT|A0A0D5DDB3_BURG|A2W4W5_9BURK|V4Z9S3_9BURK|F2LQQ4_BURGS|Q39M62_BURL3|A0A0G3X4Z6_BURP|A0A0H2XZN8_BURC|A0A095FNB9_BURC|U1XYS3_9BURK|A0A095F9Z1_BURM|Q9ZGQ3_BURCE|A0A0J5UAT0_BURL|G7HPV3_9BURK|A0A0A5MKE8_BURC
X5HHV2_AERHY|A0A0A5MU01_AERC|A0A0J1MBN2_AERH|A0A0F6KIF5_AERH|A4SSP6_AERS4|A0A023E2W7_AERS|A0A0D0P3H7_9GAM|T0PLK9_AERSA
J8HU72_BACCE|A0A0S3BYR2_BACT|A0A0K6KNI7_BACC|C2QUP8_BACCE|A0A0B0IKJ0_9BAC|A0A0Q9W882_9BAC|A0A0C2U2I2_BACI|C3F358_BACTU|A0A0H4XFF7_BACL|J8QQB4_BACCE|J8HNP2_BACCE|C2MMA5_BACCE|A0A0M0GGE4_SPOG|Q2BDU2_9BACI|A0A0D0F562_9BAC|J7ZIC5_BACCE|A0A0Q6IC49_9BAC|J8W7L6_BACCE|J7WQ14_BACCE|A0A0K6JJG7_BACP|R8FJL4_BACCE|A0A0D0RF18_9BAC|G2RRJ0_BACME|W8YCW3_BACTU|A0A0D5D675_BACI|M5PEW6_9BACI|A0A0K9H5N2_9BAC|J8PN59_BA…
B8HKZ0_CYAP4
A0A061Q9P9_9PRO
A1ZEH2_9BACT|A1ZEH1_9BACT
A0A0J1BKC7_9PLA|F2AMD1_RHOBT|M5U709_9PLAN|L7CKM4_RHOBT|M5TJ65_9PLAN|M2ARU7_9PLAN|K5EE14_RHOBT|Q7URD2_RHOBA
A6W4H7_KINRD
Q2SD42_HAHCH
U4UYB1_9RHOB
A0A0D5E776_9BUR|A0A0D0GHA3_9BUR
A0A0R2U997_9CYA
A0A0M3CCG7_9SPH|A0A081PD84_9SPH|D7VJ08_9SPHI|A0A0M2XQP6_9SPH|H1YCC1_9SPHI|A0A0D0GLT5_9SPH|A0A0Q5TCB5_9BAC|C6VSB8_DYAFD|C2FX50_9SPHI|F4C2U1_SPHS2
W4LS96_9DELT
A0A078L557_9CHL
A0A0Q9R4I9_9BAC|A0A0Q9Q3E9_9BAC|A0A0Q9LZQ5_9BAC|H6NDE8_9BACL|I0BKT3_9BACL|A0A0Q9TUK1_9BAC|A0A0Q9TXD3_9BAC|F8F6L7_PAEMK
A0A0K0XVU0_9GAM
I4B2S7_TURPD
L7U4I7_MYXSD
M1DBR0_SOLTU|M0ZTA8_SOLTU|K4BRF1_SOLLC|K4BRF0_SOLLC
A0A0Q4EDW1_9FLA|A0A0D5BSD3_9FLA|A0A085CN32_ELIM|X5KDU8_9FLAO|D7VWC1_9FLAO|A0A0T0MBC0_9FLA|A0A0A1RJC6_9FLA|A0A0N1KTG0_9FLA|A0A0G3M264_9FLA|A0A085Z2Z7_9FLA|R9CQC8_ELIME|A0A0F7P6T1_ELIM|L8K1J3_9FLAO|A0A086B8H6_9FLA|A0A0B4D8N8_9FLA|T0PTF1_ELIME|A0A0J7IJC9_9FLA|F0SCT9_PSESL|A0A077KHC2_9FLA|A0A077EMB8_9FLA|J2K783_9FLAO|A0A0A2H724_ELIM|A0A0S3FVK4_9FLA|A0A0J7IQF8_9FLA|W4T5B4_9FLAO|A0A0J7IC87_9FLA
T1G0N6_HELRO
FAC2B_CALOF|FAC2A_CALOF|FAD22_DIMSI
N0AV74_9BACI
A0A0Q4JZI2_9SPH|A0A0Q4I4Q1_9SPH|A0A0A6CTT4_9SPH|A0A0S9CLN4_9SPH|A0A0Q4GDY8_9SPH
M2Q8M1_9PSEU|W7SPU6_9PSEU|A0A093B2Y1_9PSE|S5UBV9_9BACT|A0A0N9I5S3_9PSE|W5WDD2_9PSEU|A0A099DB31_9ACT|A0A0M8WF98_9NOC|A0A075V8L1_9PSE|A0A0F0H6A2_NOCA|A0A0M8WE15_9NOC|H5X4W1_9PSEU|A0A0F0GHS8_NOCA|A0A0N9HXK1_9PSE|A0A0J8AUX7_9ACT|A0A066U8U5_9PSE|A0A076MRM3_AMYM|G0FNX8_AMYMS|A0A0H3DIZ6_AMYM|A0A0C1LEH6_9PSE|A0A0N7F2M9_9PSE|K0F7E9_9NOCA
A0A0K0FDF8_9BIL|A0A0N5A3I2_PART|A0A090LNB1_STRR|A0A090LN09_STRR|A0A0N5C5K6_STRE|A0A0K0E6U6_STRE
K9TLI1_9CYAN
B5EJS3_ACIF5|F9ZQY8_ACICS|B7JC59_ACIF2|G0JTJ4_9GAMM|F8XNG3_9GAMM|A0A060UPH8_9GAM|A0A059ZUL5_9GAM
V7FMH9_9RHIZ|F7Y5K0_MESOW|A0A0T6YAT1_9RHI|X6D369_9RHIZ|J0VK17_RHILT|A0A017HNF7_9RHO|A0A0N0JAU7_9RHI|A0A0T7HKA1_RHIG|A0A0M3GKR4_9RHI|A0A060HYB4_RHIE|A0A0Q6W5V0_9RHI|A0A072CQA6_9RHI|X6DMP6_9RHIZ|A0A0Q8NLT0_9RHI|A0A0T7GBF9_RHIG|A5EG28_BRASB|G4Y9A3_9BRAD|A0A068SK40_RHIG|A0A071I845_AGRR|A0A0M6XRJ8_9RHO|L0KGW1_MESAW|J0C6D5_RHILT|C6ASS6_RHILS|A0A081MPK3_9RHI|F7XCX7_SINMM|J2IQI4_9RHIZ|W6RYA0_9RHIZ|V5SCY4…
A0A0C1W135_9CHR|K9PXD9_9CYAN|A0A0C1YDZ1_9CYA
A0A0K2LYT4_9NOS|A3ILP5_9CHRO|A0A0K2LZ81_9NOS
A0A0Q9U6Z0_9MIC|A0A0Q8M7H4_9MIC|A0A0Q9TV73_9MIC|A0A0Q8Y844_9MIC
N6WW39_9ALTE
Q1N1B3_9GAMM|M5DTG9_9GAMM|W8G7Q6_9GAMM|R4YV65_OLEAN
M7YCY8_9BACT
A0A0M0JBI5_9EUK
M7XZL5_9BACT|A0A0C1XZ25_9CYA
A0A0S7BP24_9CHL|E8MZK6_ANATU
A0A0P9W0J6_PSEY|A0A0P6W1Z7_9XAN|A0A0M1KE40_9XAN|A0A0K8X0A2_XANV|A0A0Q0CCW1_9PSE|Q93HS4_BRAEL|A0A0K3AC49_XANC|A0A0E2JRT7_PSES|A0A0P9MJ13_PSEA|B2JYF5_BURP8|A0A023X8C3_BRAJ|A0A0P9VR22_PSES|R0FTK2_9XANT|S6SJD5_PSESF|A0A0N8TD76_9PSE|S6Q1A0_PSESF|A0A0A3FTL5_XANV|A0A0P9Z8E7_PSES|A0A0M1LC52_XANC|K0DWT8_9BURK|J7H1J8_RHIML|L7HCQ3_XANCT|A0A0Q0AC61_PSES|H7C6U7_BRADU|A0A0R3CET7_9BRA|A0A0B6S351_BURG|A0A0K2ZIK5…
P73843_SYNY3|A0A0P0G842_9SYN|L8AHZ7_BACIU|A0A068MZP2_SYNY
I2CRB7_9STRA
A0A031GJU0_9BUR
A0A0H5DNS8_9CHL
R1D0M8_EMIHU
K5WPR2_PHACS
A0A0F7LXB1_9GAM|I2JQ49_9GAMM
A0A0Q4GC71_9SPH|A0A0P0CZG0_9BAC|A0A0Q4LLK9_9SPH|A0A0T5VKY6_9SPH
I7MA19_TETTS|G0R4K0_ICHMG
H3E7Y3_PRIPA|A0A0F5CIJ8_PRIP
A0A0J8GUW5_9GAM|W7QBX0_9ALTE|A0A0M2V641_9GAM
A0A0Q5N7R2_9SPH|A0A0J0Y259_9SPH
L8N2Z3_9CYAN|A0YJL7_LYNSP
B5JW44_9GAMM|A0A095SJX4_9GAM|L0W9R3_9GAMM|A0A095S694_9GAM|U7FVM8_9GAMM|B4X084_9GAMM
E1SLP7_FERBD
Q6MIT0_BDEBA|K7YS01_BDEBC|A0A0B8WDH2_9DEL|W5X1T4_BDEBC
D5MMM5_9BACT
F4S5F5_MELLP
Q6DAY6_PECAS|A0A0M2EXD4_PECC|A0A0B2W266_PECC|A0A094S0D7_PECC|A0A0B3XCX9_PECC|A0A0J5XX10_PECC|D0KD92_PECWW|A0A093S133_9ENT|A0A086EBM4_PECC|A0A0H3IEW8_PECS|A0A0B2T3I0_PECC|A0A0Q9VNN9_PECC|A0A0B3WE53_PECC|A0A0B3XC54_PECC|J8TK11_9ENTR|A0A093T2Q8_PECC|C6DIF5_PECCP|A0A0Q4NW20_9ENT|J7KTP8_PECCC
A0A0T6B9A9_9SCA
A0A0T5PGC4_9ALT|A0A0A5NK51_AERH|A0A070ATA4_9GAM|A0A0A5MXP1_AERC|J2ICK6_9ALTE|A1SUZ4_PSYIN|A0A0M2TAQ4_9GAM|I9P073_9ALTE|A0A0G3C3I6_AERH|A0KF73_AERHH|A0A0M2VC70_9GAM|H3ZF81_9ALTE|V9ZUA1_AERHY|K1J3N7_AERHY|A0A099KTD4_9GAM|A0A0A5L9R7_AERH
B2M1X9_ARTPT|H1WI29_9CYAN|K9SXF4_9SYNE|Q54795_ARTPT|A3F8V5_ARTPT|K4K0C4_ARTPT|B5W883_ARTMA|K1W695_ARTPT|C0LQ86_ARTPT
A0A060X7V3_ONCM|Q4RE75_TETNG|H2T6Y8_TAKRU
S3TZ80_9GAMM|D0SVT2_ACILW|B0VUA2_ACIBS|A0A010IME5_ACIB|N9CP58_9GAMM|I4ZT81_9GAMM|A0A0Q5GAZ6_9GAM|A0A0Q1JTP3_ACIP|A0A022I6X3_ACIB|K9CM35_9GAMM|N8YNJ9_ACIBZ|N9NT24_9GAMM|B0VCM0_ACIBY|A0A066P1Z5_ACIB|L9MHY3_9GAMM|N8S1K0_ACIJO|R8Y6D3_ACICA|A0A009RZH4_ACIB|A0A0F3LQZ3_9GAM|N8YHH7_ACIVR|A0A0R0R8D6_ACIB|N9S3V3_9GAMM|N9R2V1_9GAMM|A0A010V764_ACIB|A0A009NGY4_ACIB|N9H3V7_ACILW|D6JUT2_ACIPI|A0A0E2GCH1_9GAM|A0…
A0A031GZ93_9BUR|A0A0M2WEE4_9BUR|A0A0A6G4R8_9BUR
A0A0E3ZEI6_9BAC|A0A0D3L921_9BAC|F8EKH8_RUNSL|A0A0E3ZG44_9BAC|J0VB15_9BACT|M7NGT2_9BACT
A0A0A9WGL8_LYGH
F0J771_ACIMA
U9W8Y1_9CYAN
A0A0L0HVQ3_SPIP
M7XI92_9BACT
Q11ZG1_POLSJ|A0A0A1FKG5_9BUR
A0A0S2UNT1_PSES|T1VY96_PSEPU|R4ITU3_9PSED|F1LIV6_PSEPU|O52643_9PSED|N9W0Q9_PSEPU|O30865_PSEPU|D5MPF5_PSEPU|A0A0A1YEK3_9PSE|Q7AXU3_PSEPU|R4IV17_9PSED|XYLM_PSEPU
A0A0D0N0I0_PSEV|J2W5K2_9PSED|A0A0P9H581_PSES|S3MIU3_PSESY|W0MXM7_PSESX|A0A0J6H5F0_9PSE|W0H3E9_PSECI|Q7NY74_CHRVO|K2T5Y9_PSESY|A0A0J6T327_CHRV|Q20IP6_PSECI|A0A0P9M3T1_9PSE|A0A0Q0EEY9_9PSE|F3FHW9_PSESX|A0A0P9L5L6_9PSE|B3IXF0_PSECI|U1AUF7_9NEIS|J2XUA5_9PSED|A0A0N0GEQ5_PSES
Q0USM3_PHANO
S6BGP1_9GAMM
A0A031K1M8_9SPH|A0A031K2U5_9SPH|A0A0P0E4S6_SPHM
E1VV75_ARTAR|M7MX11_9MICC|A0A0M4K7G9_9MIC|A0A0S2YSW1_9MIC|A0A0N9JDD4_9MIC|A0A0S2YXQ2_9MIC
A0A0P7C418_9BAC
A0A022KPW4_9MIC|C7MBP7_BRAFD
I4G6J2_MICAE|L8NVE4_MICAE|S3K7Q8_MICAE|A8YE84_MICAE|A0A0K1S0Q7_9CHR|I4FU53_MICAE|S3J0S3_MICAE|I4H230_MICAE|B0JSJ3_MICAN|I4IPZ6_MICAE|L7DZH2_MICAE
D8SKJ7_SELML|D8QPX4_SELML
A0A067RHH4_ZOON
J9I091_9SPIT
A0A0T5NTQ3_9RHO|A0A0A0HJG4_9RHO|A6DYA5_9RHOB|A0A0F2S1I3_9RHO|A3W7G5_9RHOB
K8B9F4_9ENTR|F5VGZ1_CROSK|K7ZZP7_9ENTR|A0A0K2NDF6_9ENT|A0A0K2PCT4_9ENT|A0A0K2MPV8_CROS|K8CR79_CROSK|A7MNL3_CROS8|A0A0F6VUA7_CROS|K8A5W1_9ENTR|C9XUF0_CROTZ|A0A0K2P2Y4_9ENT|K8AHP0_9ENTR
A0A0C3GN23_9PEZ
A9KCM2_COXBN|Q83D26_COXBU
S5T501_9GAMM|K0C3J7_CYCSP
W7IQY4_9PSEU|W7IRE5_9PSEU
A7HWA3_PARL1
A0A0P7ZH90_9GAM
U5D7Z7_9CHRO
D3BD72_POLPA|Q55D94_DICDI|F0ZUH0_DICPU|F4PX22_DICFS
A0A0G2UQ11_9BAC
D0LG84_HALO1
I2EU13_EMTOG
R7WG70_AEGTA
U5EQQ1_9DIPT
I2GS93_9BACT
A0A0A0EK92_9RHO
A0A0Q8W3K9_9ACT|A0A0Q6VQS2_9ACT|A0A0Q4SUN1_9ACT|A0A0Q8WI76_9ACT|A0A0B2B2I5_9ACT|A0A0Q6VHQ1_9ACT|A0A0Q4ZUK8_9ACT|A0A0S9RA84_9ACT|A0A0Q7QPD6_9ACT|A0A0Q7K464_9ACT
W5J650_ANODA
A6GGW5_9DELT|A0A0C1Z2Y2_9DEL
A0A0B4XM62_9GAM
A0A0N1BAF1_9PRO
A2BP34_PROMS|A0A089PCA2_9PRO|Q31CU6_PROM9|A3Z8M1_9SYNE|W0GRE1_9SYNE|A4CSW6_SYNPV|A0A0G8AV73_9SYN|A2BUL6_PROM5|A3YX97_9SYNE|A0A0A2CJH3_9PRO|Q3AW41_SYNS9|B5IPZ9_9CHRO|B9NZV7_PROMR|U9VQL4_9CYAN|A0A0A2C5T8_PROM|Q7V4X0_PROMM|A0A076GYU6_9SYN|A0A0A2BKV2_9PRO|A0A076HJK3_9SYN|A0A0G2HLD1_9SYN|G4FMC8_9SYNE|Q3AMX0_SYNSC|A0A081GJS8_9CHR|Q7VDV2_PROMA|B1X4U9_PAUCH|A0A076HCP8_9SYN|A0A0J6EA85_9SYN|A0A0H5PPL1_SYNP…
A3ZMR3_9PLAN
A0A0M3EWN2_ENTC|W0AJ60_9ESCH|A0A0S3NKK0_9ESC|B7UQC3_ECO27|A0A0L0AP66_9ENT|H4IQG3_ECOLX|L2VXC7_9ESCH|A0A079YM35_ECOL|S1CSW4_9ESCH|A0A0H0CJA2_9ENT|A0A0H2V847_ECOL|H4IA36_ECOLX|W1GDZ2_ECOLX|A0A0F6GMV7_ECOS|F4SWQ6_ECOLX|H3KMF9_ECOLX|W8ZI29_ECOLX|H4K1S7_ECOLX|H4KFF5_ECOLX|F0JSH1_ESCFE|A0A066SSN1_ECOL|E3XMR5_ECOLX|A0A0G4BKD8_ENTC|G8LEH7_ENTCL|H4HV92_ECOLX|H4J6V4_ECOLX|A0A0S3N794_9ESC|T8JDU4_ECOLX|S1FB3…
C6W347_DYAFD|F8EFW8_RUNSL|A0A0Q5TAC7_9BAC
A1ZJK4_9BACT
Q7VB90_PROMA|A0A0A2BNB1_9PRO
A0A0N0JNS2_9RHI
A0A0D6T0Z1_9PSE|W5IT78_PSEUO|A0A0T6L1A6_PSEA|U1UDF6_PSEME|A0A086BTI1_PSEA|A0A0H3S2N7_PSEA|V6AN87_PSEAI|U1ZLH4_9PSED|A6VCZ6_PSEA7|A0A0T6NC28_9PSE|A0A0D6IRD4_PSEA|A0A0S2ASN2_PSEM|A0A028UYD2_PSEP|A0A0T6J847_PSEA|U3H2V3_PSEAC|A0A0Q3IH35_PSEA|S6B0V2_PSERE|Q9HUS5_PSEAE|A0A0P4LME4_PSEA|A0A0S3KUB8_PSEA|A0A0H3QZK1_PSEA|A0A0Q3CID8_PSEA|A0A0C7D5F7_PSEA|A0A0S3QIJ3_PSEA|A0A0T6IK19_PSEA|A0A0F0DH10_9PSE|M4X5B2_…
K1S4A9_CRAGI|V3ZF74_LOTGI|A0A0L8GPA1_OCTB
A7HCW3_ANADF
A0A0R2UZB7_9SPH
A0A090D1Z9_9CHL
A0A066TG23_9NEI|A0A0A7S9L4_9GAM
A0A098S303_9SPH|A0A0C1TTU5_9CHR
V4AR69_LOTGI
A0A0G4GEU4_9ALV
L9J944_TUPCH
W0PG24_9BURK|V8G6I5_9BURK|I7J0D2_9BURK|G4Q9M7_TAYAM
I0Z3Y3_9CHLO
L0PDY1_PNEJ8|A0A0E9NQN7_9ASC
A0A0N1NFY6_9ACT
A0A0U0Z268_9MYC|A0A0Q9C6J7_9CEL|A0A0M0FA97_CELC|A0A0Q7MEN7_9CEL|A0A0T0MJ84_9CEL|A0A0Q9CRI4_9CEL|A0A0Q7P9N1_9CEL|A0A0Q8TWI7_9CEL|D1BU33_XYLCX|A0A0Q5J5A1_9CEL
R1EU22_EMIHU|R1E5I3_EMIHU
F2ICR7_FLUTR
B0C1U6_ACAM1
A0A0M2Q0N5_PROH
C8CIK0_9BACT
A9FXA0_SORC5|S4Y2Z1_SORCE
Q7NXI2_CHRVO|U1AGS5_9NEIS|A0A0J6NU46_CHRV
A0A0C2C3K1_9BUR|A0A069PDW6_9BUR|A0A0L0LZT3_9BUR|R4X046_9BURK|G8MFL8_9BURK|A0A0N0IGW9_9BUR|A0A060PAV7_9BUR|A0A0Q5NXW9_9BUR|A0A0J1G1F9_9BUR|A0A0L0MIA2_9BUR|A0A069NIN9_9BUR|K8RA27_9BURK|A0A038GQK4_9BUR
K2J3M0_9GAMM
A0A0D2UFH7_CAPO
A0A0T0PR54_9SPH|A0A097EFC2_9SPH|A0A0Q4L4Q5_9SPH|A0A0Q6KAE6_9SPH|A0A0Q5UQ06_9SPH|A0A0Q4UE97_9SPH|A0A0Q4E8M8_9SPH|A0A0Q4QQA8_9SPH|A0A0Q4J090_9SPH|A0A0A1W686_9SPH|A0A0Q8XWG9_9SPH|A0A0Q4JAJ5_9SPH|A0A0Q4KCG3_9SPH|A0A0M2LJV4_9SPH|A0A0Q4FRK8_9SPH|A0A0E9MP95_9SPH|A0A0Q4KJY4_9SPH|A0A031HUZ4_9SPH|A0A0C9MNR8_SPHP|A0A0Q5PL94_9SPH
A0A060ZAY5_9ACT|C1B5R8_RHOOB
A0A0R2XVF4_9BAC|D5ERF6_CORAD
Z9JW91_9MICO
V6KGG0_9ACTN
A0A067PWU3_9HOM
S9XP47_9CETA|K7GNB9_PIG
A0A098RZX3_9SPH
A0A0S2UH55_9BUR|A0A0P0RKV5_9BUR|D5WIE7_BURSC|B2JLJ6_BURP8|W6WLZ1_9BURK|I5CHV4_9BURK|B1FSZ6_9BURK|A0A0D5VM03_9BUR|B5WB95_9BURK|K0DX74_9BURK|Q13LU4_BURXL|A0A0M5LMX6_9BUR|I2IUP8_9BURK|B2TFP9_BURPP
K4E4L2_TRYCR|A0A0N1J4Z5_9TRY|G3FCJ2_LEIMA|S9X5B1_9TRYP|E9AYE9_LEIMU|A4I2A2_LEIIN|Q4DPG6_TRYCC|S9VXD0_9TRYP|A4HD58_LEIBR|Q4Q923_LEIMA|S9UZG5_9TRYP|V5DBA3_TRYCR|K2P5K9_TRYCR|S9UKX5_9TRYP|Q4Q925_LEIMA|E9BII0_LEIDB|E8NHH2_LEIMU|S9V8I6_9TRYP|A0A088RTF8_9TRY|A0A0N0P225_LEPS
T1K2I4_TETUR
A0A0P1IRT4_9RHO|A0A0J9GUY9_9RHO|A0A0N0D9T0_9RHO
W2U632_9DEIN|A0A0A2WM26_THEF|Q72K36_THET2|B7AAZ8_THEAQ|H7GG76_9DEIN|A0A0N1KQ35_THES|G8NDH2_9DEIN|A0A0M9AF81_THEA|D7BIY0_MEISD|H9ZRP4_THETH|F6DGJ8_THETG|E4U5H7_OCEP5|K7RHW6_THEOS|A0A0B0SAR7_9DEI|Q5SJR0_THET8|E8PPI5_THESS
A0A0L8FFL7_OCTB
U5BUK7_9BACT
A0A0C5J8E1_9RHO
K9P2N0_CYAGP
V9VW42_9RHOB|A0A0C1EKQ7_9RHO|U4V0F8_9RHOB|A0A076K252_9RHO|A0A0B4BQG3_9RHO
D4C072_PRORE|A0A0N0IAI1_9ENT|A0A0H2QHH5_9ENT|K8W3A9_PRORE
H6N3J5_GORPV|K6WMC5_9ACTN|L7KAA8_GORRU|H5UAS8_9ACTN|H0RD05_9ACTN|M0QIF2_9ACTN|A0A0Q6JSQ7_9NOC|I4F4Z0_MODMB|A0A098Y855_9ACT|A0A0Q6GLZ6_9NOC|L7KZ12_9ACTN|K6WC42_9ACTN|A0A0Q6JIP2_9NOC|A0A0D0JSA8_9NOC|M3VCL5_9ACTN|A0A0Q6IIL7_9NOC
U2LVN5_SERFO|A0A0S6VBJ3_SERL|U2NMH4_SERFO|W0LEF3_9ENTR|S5EIR3_SERLI|A0A0F7HHI8_SERF
A0A081NJI0_9GAM
A0A0M2VCL8_9GAM|A0A0M2V0V6_9GAM
B4D521_9BACT
I1FFN3_AMPQE|I1GJJ5_AMPQE
A0A099NLL1_9BUR|E8UDN1_TAYEM|I7IYT7_9BURK
A0JV19_ARTS2|U1ZXH0_9MICC|J7LSQ9_9MICC|A0A0Q5HUS4_9MIC|A0A0S7CYM4_9MIC|A0A0K2RDV6_9MIC|A0A0C1DWU5_9MIC|A0A0Q9NKR2_9MIC|A0A0Q9M7I0_9MIC|A0A0Q5P0P2_9MIC|H0QI54_ARTGO|A0A0S9BXC7_9MIC|A0A0D1AYA7_9MIC|A1R584_ARTAT
R9A1J5_9LEPT|R9A2C8_9LEPT|N1W699_9LEPT|B0SNV9_LEPBP|N1VXV7_9LEPT|M6CHQ3_LEPME|K5C4L5_LEPME
G1LJK5_AILME|G3HZ97_CRIGR|A0A0A7HRT0_HETG|Q867D1_BOVIN|A4IEA5_BUBBU|D4ABJ9_RAT|A0A061IHD2_CRIG|L8IUY7_9CETA|ACOD2_RAT|K7R0B6_CAPHI|I3M6S5_ICTTR|A0A061IE97_CRIG|N0BNR6_BOSIN|M9VAH8_BOSIN|W5PZ56_SHEEP|A7LCJ0_MESAU|ACOD_BOVIN|SCD3_MOUSE|Q8BNZ5_MOUSE|I3M3X2_ICTTR|G3HZA0_CRIGR|F1PEJ0_CANLF|C4RA88_BUBBU|C0JXB7_SHEEP|Z4YNJ9_RAT|L7Y3L7_BOSMU|A0A061IB76_CRIG|L5JRP8_PTEAL|ACOD_SHEEP|M3ZCQ7_ICTTR|M0RDU8_RAT…
A0A098S200_9SPH
L0D6F2_SINAD
I2JQ92_9GAMM
S7VZ50_9MICO|A4AJL6_9ACTN
A6FZC7_9DELT
B4V6D2_9ACTN|G0AIX9_COLFT|A0A0M2MQF8_9ACT
U9UIV1_RHIID|A0A015JYV6_9GLO
V5C2G3_9GAMM
A4ZKB7_OSTNU|Q8WQP9_OSTFU|Q8WSZ4_OSTNU|A4KWW3_OSTFU|A4ZKB8_OSTNU|A4ZKB9_OSTNU|Q14TE5_OSTSC
S2DIK8_9BACT
A0A0N0RQG9_9FLA
A1U2S5_MARHV|U7HPH1_9ALTE|H8W7P4_MARHY|N6X6B6_9ALTE|A0A072N1F0_9ALT|M7D949_9ALTE|A0A0P8BHL9_9ALT|U7P845_9ALTE|R8AYL5_9ALTE|U7G1R7_9ALTE|U7NW44_9ALTE|A0A0T6WFS9_9ALT
A0A0C2DEF1_9DEL
E0ULP2_CYAP2
A0A0J0UW71_9ACT
A0A0T6YQP1_9RHI|A0A0T6XWZ1_9RHI|Q2JZG3_RHIEC|W8FLI5_RHIRD|A0A072CX46_9RHI|A0A0B4XEE4_9RHI|G9AHZ7_RHIFH|A0A0Q7HDU1_9RHI|A0A0Q8T4M0_9RHI|J3BUQ0_9RHIZ|M4MEK4_SINM2|A0A0M6YBT8_9RHO|J2KU79_9RHIZ|A0A0Q7XKB1_9RHI|A0A0Q9BNT9_9RHI|A0A0M6YT90_9RHO|A0A0N0LFW7_9RHI|H4F3E2_9RHIZ|A0A0Q5Y1C4_9RHI|A0A0Q6ZSU6_9RHI|W6RPG1_9RHIZ|A0A0Q7P2A6_9RHI|A0A0P7ZWB6_9RHI|A0A095UAQ4_9RHI|A0A0Q5YF27_9RHI|A0A0M3GE90_9RHI|A0A0Q6G…
A0A085EN66_9FLA
B1T477_9BURK|A0A0G3WXZ9_BURP
W8G4F6_9GAMM|M5E4N1_9GAMM
I7M480_TETTS|G0QVX0_ICHMG|I7MJW3_TETTS
A0A0F6TQJ3_9GAM
G8R055_OWEHD
L0DDE8_SINAD|E8R587_ISOPI
A0A0B7KB55_BIOO|L2FNZ5_COLGN
A6G4M6_9DELT
H8KW49_SOLCM
A0A0B1YCZ1_9RAL|A0A0D5AVE2_9RAL|S9S5N0_9RALS|A0A0J9DTG9_9RAL|A0A0F0E9U4_9BUR
C8X605_NAKMY
A0A080K4X7_9NEI|X2HES9_9NEIS|K7S7D4_9NEIS|A0A0A7S584_9GAM|A0A066TK93_9NEI|K7SGJ7_9NEIS
A0A087MF04_9GAM|A0A091BA95_9GAM|A0A091ARB8_9GAM|A0A091ARU0_9GAM
A0A0F9Y6B6_9ZZZ|G2E9F3_9FLAO|M7MZT2_9FLAO|L8K2C7_9BACT
E0MP68_9RHOB
A3I1F4_9BACT|L0FTN8_ECHVK|A0A0P7XGL9_9BAC|A0A0H4PKS7_9BAC
A6GTQ2_9BURK
A9GRP1_SORC5
A0A0C3RK64_9PRO|A0A0F7KBA7_9PRO|M5DKN3_9PROT|Q2Y8X3_NITMU
T1HR83_RHOPR|A0A0K8T898_LYGH
A0A078KUC7_9GAM
Q2CIF8_OCEGH|U2YYW0_9RHOB|A0A0D0NIJ9_9RHO
K0SCD8_THAOC
A0A078GUF6_BRAN|A0A0D3CJR6_BRAO
A0A0C5JKL5_9RHO
H2CCI2_9LEPT
K5BPC9_LEPME|N1W4I1_9LEPT|N1VWY6_9LEPT|M6C8J8_LEPME
A0A016S518_9BIL|A0A0D6L5N3_9BIL|A0A0C2GLY6_9BIL
R5WH10_9ENTR|A0A0J4QMR0_KLEP|A0A0G3Q283_KLEO|A0A0E0X0N2_KLEO|A0A0S3DSV1_KLEP|A0A0M4V1Y8_KLEO|A0A0H0DK45_9ENT|A0A059ICB2_ENTA|A0A0S3A4U7_KLEP|A0A0G3SB78_KLEO|A0A0H3HD63_KLEO|A0A0J0GB45_ENTA|A0A0H4Z9T6_KLEP|V3PLV5_9ENTR|A0A0J0GQ93_ENTA|V3KHE4_KLEPN|A0A0J4N731_KLEP|A0A0N8N8L8_ENTC|X5GMM0_ENTAS|A0A0A5RX68_KLEP|J1YLP1_9ENTR|A0A0J1VZI9_9ENT|A0A0Q4MB09_9ENT|A0A0M4HET8_KLEV|A0A0D1BGR8_9ENT|U2NUX3_9ENTR|A…
D0LQY2_HALO1
M5R9Q2_9PLAN
A0A0M5KL59_9MIC
X1WV58_ACYPI
C5BY37_BEUC1|C5BXM8_BEUC1
A0A0K0DD58_ANGC
L7V4C5_MYCL1|A0A0R3E7J1_9MYC|A0A0S1T1I0_9MYC|A0A089T3G7_9MYC|A0A0H0T973_9MYC|A0A0U1A6X9_9MYC|A0A0B2XR33_9MYC|A0A0U0XDR1_9MYC|A0A0R3IJH9_9MYC|A0A0R3GFG0_9MYC|A0A0R3JDP8_9MYC|A0A0R3JY56_9MYC|A0A0J8X0L5_9MYC|A0A0U1B185_9MYC|A0A0U0Z068_9MYC|A0A0U0ZL21_9MYC|A0A0R3G6P0_9MYC|A0A0R3H8T2_9MYC|A0A0A1FY02_9MYC|A0A0R3HU96_9MYC|A0A0S3E7E2_9MYC|A0A0U1DVT4_9MYC|X8DUG0_9MYCO|A0A0R3HCC1_9MYC|A0A0R3FE01_9MYC|X8ESF…
A0A0J5PLG8_ASPF|A0A084BDF3_ASPF
T0MH77_9CETA
A0A0L8AHK9_9BAC|L8JWI6_9BACT
G0QRV8_ICHMG
A0A085KZP7_9FLA
A0A0P4UHY5_9CYA
A0A0L8AMI5_9BAC|L8JKZ6_9BACT|A0A0C1XQF1_9CYA
D5BKE7_ZUNPS|W2USV8_9FLAO
W7TVD5_9STRA
A0A0F7SUB8_PHAR
B5JX64_9GAMM|N6W162_9ALTE|A0A0T6W9Z0_9ALT|H8WE79_MARHY|A1U575_MARHV|A0A0T6VXR9_9ALT|A0A0K1U6Y8_9ALT|A0A072N2W8_9ALT|A0A0P8AUR9_9ALT|E4PN80_MARAH|E1VLN9_9GAMM|U7GCN3_9ALTE|R8B3L2_9ALTE|U7GTW6_9ALTE|A0A0J7JE22_9ALT|U7NTN6_9ALTE|G6YWJ1_9ALTE|M7DFD1_9ALTE|A6EZ99_9ALTE|U7P8R9_9ALTE|A0A0P8BL97_9ALT|W5YGI1_9ALTE
A0A0M9A0Y3_9HYM|A0A0L7QZP5_9HYM|A0A0C9QBD3_9HYM|T1RLC3_BOMTE|F4WLX9_ACREC|A0A087ZPI6_APIM|K7IYP4_NASVI|A0A0C9PI36_9HYM
G8THE2_NIAKG
M4VAT5_9DELT
B4RAJ8_PHEZH
A0A0G2ZWS1_9DEL
A0A0A1PND2_9BAC
N6THV6_DENPD|J3JUK9_DENPD|A0A0T6BI66_9SCA
S4P7A1_9NEOP
A0A0R2VP64_9SPH
A0A067R1V5_ZOON
A0A0E3ZTN0_9BAC|D2QUV6_SPILD|I2GTQ4_9BACT
V6KZC6_9ACTN|A0A0B5EVV8_STRA
A0A0L8AGV2_9BAC
I4G0B9_MICAE
M2VRM2_GALSU
M3HH79_LEPIT|M6KF89_LEPIR|Q8F811_LEPIN|M6YHA0_9LEPT|A0A0C5XBK1_LEPI|M6IAX9_9LEPT|M6V9N3_LEPIR|A0A0M1YAV2_LEPI|A0A022SZW9_LEPI|A0A0E2CLH1_LEPI|M6JYV6_9LEPT|A0A0E2IAQ4_9LEP|M5ZRZ0_LEPIR|A0A0F6HAI4_LEPI|M6RF20_LEPIR|M3EVD6_LEPIR|Q72NJ6_LEPIC|A0A0M0FJS3_9LEP|A0A0M4N6J0_LEPI|T0GYP1_9LEPT|A0A0E2C8J1_9LEP|A0A0N2HPN3_9LEP|V6GXQ8_9LEPT|K8HD49_9LEPT|A0A0F6IFZ8_LEPI|M6GKA6_LEPIR|A0A0F7MT67_LEPI|M6X7Y3_9LEPT…
V5XAX3_MYCNE
A0A0P7YJ93_9RHO|A0A0Q6PL28_9RHI
T0S166_9STRA|T0PX65_9STRA|A0A067CGJ4_SAPP|W4G903_9STRA|A0A024TPM4_9STR
Q6UB73_9STRA|A0A024U8K8_9STR|W4GXJ2_9STRA|T0Q5E4_9STRA
A0A0P0QC19_SERM|S0ABQ2_SERPL|A0A0A5M1G3_SERM|S5ES66_SERLI|D8MWX7_ERWBE|A0A0N1UWK9_SERM|A0A0M3UHV8_SERM|S4YLI4_SERPL|A0A0M4IHE0_SERM|A0A0P8G400_SERM|A0A086G465_9ENT|A0A0S6V8K8_SERL|A0A0G8BCN4_SERM
I0YZQ9_9CHLO|I0YNH1_9CHLO
F8LE89_9CHLA|D6YTS5_WADCW
F8C6W3_MYXFH|A0A0F7BPB3_MYXF|Q1D6R3_MYXXD|L7UIB5_MYXSD|A0A0H4WUT1_9DEL|H8MKD4_CORCM
A0A0C1EAX5_9CHL|F8KYM0_PARAV
A0A0A1CZZ4_9MIC|A0A0M4LQX7_9MIC
A0A0T9JZ81_MYCT|D2B5S5_STRRD
A0A0Q6LZT4_9RHI
Q00XX1_OSTTA
E9J242_SOLIN
A0A0Q5VCI0_9ACT
B4MKR8_DROWI|C7BBA8_DROTE|B3MAZ6_DROAN|C7BBB5_9MUSC|Q9NFT2_DROME|A7DZ97_DROME|C7BBA7_DROSN|B3LZG6_DROAN|C4IY13_DROME|C7BBB4_DROSR|B3M2T6_DROAN|C7BBB1_DROTK|B4PEJ3_DROYA|B4H940_DROPE|B4GDQ2_DROPE|B5DYR4_DROPS|C7BBB3_DROMA|Q4V3U6_DROME|C7BBB0_9MUSC|Q2LZY6_DROPS|Q9VTD4_DROME|B3NCQ1_DROER|C7BBA9_9MUSC|B4QPM3_DROSI|C7BBB2_9MUSC|B4HDT7_DROSE|B5DXL8_DROPS|B4G5R8_DROPE
F5VGZ0_CROSK|A0A0K2MQ99_CROS|K8A7U7_9ENTR|A0A0K2P3H0_9ENT|K8B1G6_9ENTR|K8B8N4_9ENTR|K8CQB8_CROSK|C9XUF1_CROTZ|A0A0K2PC75_9ENT|K8AN47_9ENTR|K8CCF0_CROSK
A0A0R2S2W5_9FLA|A0A0R2T5E6_9FLA|A0A0R2SP03_9FLA|A0A0R2REG2_9FLA
A0A0R2PSH9_9MIC
G8R660_OWEHD
Q11NL6_CYTH3
K9Z0Z7_DACSA|A0A0P8BRK5_9CYA|K9FBH8_9CYAN|U9VSW6_9CYAN|B4WKL5_9SYNE
G4Z5F7_PHYSP|A0A081AB30_PHYP|K3X150_PYTUL|V9F8I2_PHYPR|W2Q884_PHYPN|A0A0B4J2W9_PHYR|M4BT46_HYAAE|W2X457_PHYPR|A0A0A6ZAF7_PYTS|A0A0P1B2D5_9STR|D0NE80_PHYIT|S5TRX6_9STRA|W2GYD2_PHYPR|W2ZD11_PHYPR|K3X149_PYTUL
A0A0M9DTN4_9BAC
A0A0S8AZC4_9BAC
K9RD96_9CYAN
A0A0R2S995_9FLA
E8YS10_9BURK|E1TF93_BURSG
T1JXU0_TETUR|T1JPP6_TETUR
A0A0P7XP22_9BAC|S2E188_9BACT|U5BUV2_9BACT
U7DDJ0_9BACT
A0A0D3LE44_9BAC
F8CFS1_MYXFH|A0A0H4WK02_9DEL|S9PS58_9DELT|A0A084SK03_9DEL|A0A0G3A017_9DEL|Q1CYU2_MYXXD|Q090Q7_STIAD|A0A0F7E2W0_MYXF|L7UJM0_MYXSD|A0A085VYU3_9DEL|E3FSZ8_STIAD
I7ZGX9_9GAMM
A0A0C1L459_9SPH|G8TJV3_NIAKG
A6GT70_9BURK
V6JM45_STRRC|A0A081XVB3_STRT
A0A0K8R1I2_9BAC
T2I915_CROWT|I4GT16_MICAE|I4FJJ2_MICAE|I4FG86_MICAE|L8MXS3_9CYAN|I4HJL2_MICAE|I4G9A1_MICAE|A8YKT3_MICAE|K9F5E0_9CYAN|T2J8H3_CROWT|U9VTF2_9CYAN|L7E2Z0_MICAE|I4HYD5_MICAE|B1WTM1_CYAA5|G5J3G8_CROWT|B0JMJ9_MICAN|Q4C3K1_CROWT|I4IEF8_9CHRO|I4ILF0_MICAE|T2IQ19_CROWT|A0A0F6U6G6_MICA|S3KH44_MICAE|A0A0A1W1G0_MICA|T2JSZ9_CROWT|I4GEW3_MICAE|A3INA4_9CHRO|I4H178_MICAE|A8Y9U8_MICAE|A0A0K1S1Z8_9CHR|L8NQ76_MICAE
A0A0R3KBV2_9BRA|A0A0R3LRN5_9BRA|A0A0R3L3X7_9BRA
A0A0R2QGH9_9MIC|I0R3H2_9MICO|A0A060JNJ8_9MIC
L7VTR2_9BACT
A0A0E9N6B8_9SPH
D7BD60_MEISD|A0A0D0P9J8_MEIR|A0A0S7AUR9_MEIR|D3PLE9_MEIRD|F2NKU3_MARHT
J8VTL3_9SPHN
I4W4G5_9GAMM|A0A099CVF7_9GAM
M1VDZ7_CYAME
T1JQ29_TETUR
T0DP09_9BACL|T0BE62_9BACL|A0A0P9CVT4_9BAC
K7J7T1_NASVI|K7J9W6_NASVI
H8MUM5_CORCM
F2IIX7_FLUTR
A0A0E9MZL4_9SPH
B5GQS9_STRC2
Q1D169_MYXXD|A0A0F6XTP5_MYXF|F8CJ62_MYXFH
A0A0L0D4C2_THET
G0AEP6_COLFT
B6JXD0_SCHJY|S9PVY7_SCHOY|DEGS_SCHPO|S9X0G9_SCHCR
A0A0F2P1F7_9FLA
J9KA67_ACYPI
A0A0M6ZVE4_9RHO
K7IYW5_NASVI
Q7V7F1_PROMM|A0A0A2CE53_9PRO|A2C9J9_PROM3
A0A0C1Y493_9BUR|A0A0Q6X3Z0_9BUR|A0A0Q6TUG4_9BUR
T1PIA3_MUSDO
A0A0H0XVP6_9SPH|W1KY23_9SPHN|A0A0C5XCK5_9SPH|A0A081SZ85_9SPH|I5BGL9_9SPHN|D4Z4G6_SPHJU|A0A0M3AMZ6_9SPH|T0I4W8_9SPHN|A0A0A1Y6T4_9SPH
A0A0M2NBS1_HAFA|E5YCH5_9ENTR|A0A0C5W784_9ENT|A0A0B8Z820_9ENT|G9YCI7_HAFAL|A0A097R0C2_HAFA|A0A0M2KHJ5_HAFA|A0A085GVR1_HAFA
E8WYB0_GRATM|G8NZ03_GRAMM|E8V8I3_TERSS|I3ZH34_TERRK
A0A0Q8VTH0_9MIC|A0A0Q7UNU2_9MIC
A0A0Q9YJN6_9COX|G9EP38_9GAMM|D3HSA2_LEGLN
Q5LTS2_RUEPO
K0C8Q2_CYCSP|S5T567_9GAMM
A0A0E1NKL9_YERE|A0A0U1K9D0_YERM|A0A0H5GX63_YERE|A0A0T9KFR5_YERK|A0A0T9SNX6_YERF|A0A0T9NB24_YERK|W8UGT5_YEREN|A0A0U1I7X9_YERM|A0A0T9NLJ7_YERK|C4SHL8_YERMO|A0A0T9T4P7_YERF|A0A0T9U859_YERE|A1JU57_YERE8|A0A094SLG6_YERF|A0A0T9LUU8_YERI|A0A0T9PWP3_9ENT|A0A0T9RPU7_YERE|A0A0U1HEF8_YERE|A0A0T9SQ46_YERE|A0A0B6FJ36_YERF|A0A0T9UCM0_YERK|C4TYE3_YERKR|A0A0N9K351_YERE|F4MVC4_YEREN|A0A0T9T3S1_YERI|A0A0H4MVR4_9EN…
A0A0E9N3M7_9SPH|A0A0M4HT02_9BAC|A0A0P0CKC9_9BAC|A0A0C1LG00_9SPH|A0A076HTB5_9BAC|W8F3S0_9BACT|A0A0C1II96_9SPH|W0EWS3_9SPHI|Q11NL8_CYTH3|A0A0H4VMJ6_9BAC
H9JM62_BOMMO|G6DJ33_DANPL
G8RIR7_MYCRN
C3Z8X8_BRAFL
A0A078BL52_9BUR|A0A0K6I5K7_9BUR|D5X0J9_THIK1|D6CSJ1_THIA3
A0A075A2R9_9TRE
A0E0Y5_PARTE|A0EHZ6_PARTE|A0DV71_PARTE|A0DKG0_PARTE
A0A0Q7P5I3_9CEL|A0A0Q7MKR4_9CEL|A0A0Q9CL07_9CEL|A0A0T0MGW8_9CEL|A0A0Q5J0U4_9CEL|F4H2C7_CELFA
E4TT34_MARTH
M2XIR3_GALSU
A0A0B5DWT5_9RHO|A0A0P7YSF1_9RHO
A0A0Q9MT92_9BAC
A7S7F1_NEMVE
A0A0F2QDB5_9RHO|A0A059G2E9_9RHO|A0A059E3A4_9RHO
A0A0R2VMV3_9SPH
H5WQB2_9BURK
E4NCZ0_KITSK
L1J7Z0_GUITH
B0T0K0_CAUSK
K7IML3_NASVI
D2VYP1_NAEGR
M2WUQ7_9NOCA
A4JL32_BURVG|B1F8M1_9BURK|G0AIY6_COLFT|I2DTR7_9BURK|B1SZM0_9BURK
A0A0N1APW5_9RHI|A0A0T1WRS9_9RHI|G6XSA3_RHIRD|A0A0Q7P2X7_9RHI|K0Q5U9_9RHIZ|S5SWT8_RHIET|A0A0T6XGC9_9RHI|A0A0Q7YB51_9RHI|M8A3K3_RHIRD|A0A0Q7GZQ5_9RHI|A0A0Q6RTB9_9RHI|A0A071IL25_AGRR|A0A0Q9FAM2_9RHI|A0A0T6XUD5_9RHI|A0A060IIE2_RHIE|A0A0T2ZNH2_9RHI|J0VHM0_RHILT|A0A0Q6SH45_9RHI|A0A0N1KZM7_9RHI|A0A024IZU4_RHIR|K2Q1P9_9RHIZ|A0A0N1MDE8_9RHI|A0A0Q7KIH3_9RHI|A0A0Q9BYB7_9RHI|A0A0Q9DBS9_9RHI|A0A0Q6QD19_9RHI|A…
A0A0R4FLT6_XENN|A0A0M0TDA7_9ENT|A0A0A8NY78_XENN|D3VCA5_XENNA|A0A068QUG4_9ENT|N1NLW9_XENNE
A0A0S9K8C6_9RHI|A0A0J6SD31_9RHI|A0A0Q5AZI9_9RHI|A0A0C6FIC5_9RHI|A0A0Q5BJW6_9RHI|A0A0J6T9R6_9RHI|B7KT20_METC4|H1KHD0_METEX|A0A0Q4ZY08_9RHI|A0A0Q5CHJ2_9RHI|A9W6U3_METEP|C5AWT3_METEA|A0A0J6R4H2_9RHI|C7CAY2_METED|A0A0J6QZU8_9RHI|A0A0Q4X940_9RHI
A0A0B9ADX8_BREL
I4AKV5_FLELS
A0A0T6LKC3_9ACT|A0A0B5F4S9_STRA|A0A0D0N5P9_KITG
I4YG32_WALMC|R9AH25_WALI9
K8P394_9BRAD|K8P6K4_9BRAD|W3RL96_9BRAD|H0TIH5_9BRAD|F7QG17_9BRAD|A0A0M3DZH5_9BRA
A0A0L0D5R9_THET
F2QUX7_KOMPC|DEGS_PICPG
D6TG53_9CHLR|D6U1A7_9CHLR
A0A0N7IIB5_9SYN|LLCD_SYNY3|A0A068MZQ9_SYNY|L8APU6_BACIU
A0A0P7AC14_9SPH|A0A0N9LVS4_9SPH
A0A0K1Q102_9DEL|A0A0F6W0L2_9DEL
A0A0C1KNQ8_9SPH|G8THX4_NIAKG
A0A0N0CYW1_9BAC
R1EHX8_EMIHU
C6W7D9_DYAFD
I4FIP2_MICAE
F2IHE5_FLUTR
R7UI54_CAPTE
A0A091BHZ2_9GAM|A0A0K0XV45_9GAM
R1FVD9_EMIHU
A0A0F7M195_9GAM
L9KMB3_TUPCH
A0A0P1J211_9GAM|A0A0B4XMG8_9GAM|U7HY40_9GAMM
A0A0Q9A0W6_9FLA|A0A085ZRH4_9FLA|A0A0D6TNR6_9FLA
A0A0Q4DL60_9SPH|A0A0Q4GUT9_9SPH|A0A0Q4C7C4_9SPH
A0A087TAC1_9ARA
B6CBS5_9NEOP|Q8WPC0_OSTFU|D8UUE4_OSTNU|Q7KEQ2_OSTNU|A0A0F7R1B9_OSTF|A0A0M3L9T2_CYDP|Q2V0N6_OSTSC|B8Q500_OSTNU|Q95UU3_9NEOP|A8QVZ1_THAPI|E3TMU8_ANTPE
A0A0M7CAU0_9BUR|B7WVC9_COMTE|A0A0M2LCM2_COMT|A0A0D6IW92_ALCX|A0A0S9KPV3_9BUR|A0A095UYS5_9BUR|A0A0H2MMN7_VARP|D8DDR9_COMTE|A0A0K6HK34_9BUR|F6ASJ6_DELSC|A0A0H4SJJ7_ALCX|E6V0M7_VARPE|A9IHF6_BORPD|A0A0S9NEJ6_9BUR|D0J6F4_COMT2|A0A0A5JHU0_ALCX|A0A0N8PK09_VARP|A0A096FLR4_COMT|J2JTP3_9BURK|A0A0M2DPY0_9BUR|A0A0S1Y3B4_9BOR|A0A0L0R692_9BUR|U1YD36_9BURK|E3HQI6_ACHXA|S2X4G5_DELAC|A0A0M9IWY0_9BUR|A0A0M7HXZ5_9B…
K3X3T9_PYTUL|K3WWS5_PYTUL|V9ESS4_PHYPR|W2RB11_PHYPN|G4ZRU8_PHYSP|W2YXK2_PHYPR|W2IPK5_PHYPR|H3GA58_PHYRM|A0A0P1ACT4_9STR|K3WWS6_PYTUL|A0A080ZV37_PHYP|G5A5K8_PHYSP|D0NEJ9_PHYIT|W2WVK6_PHYPR|K3X3T2_PYTUL|A0A081A3E4_PHYP|W2WM29_PHYPR|W2Z6S1_PHYPR|V9EZU1_PHYPR|W2R3R4_PHYPN|W2L3B2_PHYPR|M4BJM3_HYAAE
R7WWK3_9BURK|A0A0H3WZL4_9BUR|V5PYR7_9BURK|V5UP46_9BURK
A0A076K6Z4_9RHO|Q0FFU1_9RHOB|A3JU75_9RHOB
H6L890_SAPGL|J0PAI5_9SPHI
F4KTA5_HALH1
U5BYI2_9BACT|L0FXU5_ECHVK
M7P139_9BACT
D2Q1Q8_KRIFD
I0YQB4_9CHLO
A0A0P1HPC3_9RHO|A0A0P1INK4_9RHO
R1DZI4_EMIHU
F4L6C7_HALH1
S9Q4G9_9DELT
A0DYG0_PARTE|A0DVT3_PARTE
M5RJQ0_9PLAN
E4TLE7_MARTH
Q607W4_METCA
K7IYP5_NASVI
I2GNN8_9BACT
A0A0D6ADG1_9CHR
K8F668_9CHLO|A4S9D8_OSTLU
M6UTD9_9LEPT|K8Y4X8_9LEPT|K6HDR6_9LEPT|V6HVJ7_9LEPT|A0A0E2B6X0_9LEP|M6YZ17_9LEPT|M6FGA4_9LEPT|N1U3G3_9LEPT|M5UTR5_9LEPT|M3EL88_9LEPT|N1WAQ5_9LEPT|A0A0M1YVG7_9LEP|V6I8Y2_9LEPT|A0A0M3GAC7_9LEP|M6FLN8_9LEPT|M6LLB2_9LEPT|M6Q424_9LEPT|A0A0E2E523_9LEP|M6JSB7_9LEPT|M6V512_9LEPT|A0A0E2BEU4_9LEP
B5GVZ6_STRC2|I2N9B5_9ACTN|D5SI58_STRC2
W4FT28_9STRA|W4FSY1_9STRA
A0A076HST4_9BAC
C7PC29_CHIPD
A0A0Q8I6G3_9ACT|A0A0Q8E0S7_9ACT|A0A0H5CTL8_9PSE|K0K463_SACES|A0A0B2B679_9ACT|A0A0H3DGC1_AMYM|A0A0N9HXL5_9PSE|A0A0Q8UMP3_9ACT|A0A0N0ASU1_9PSE|A0A0Q8Q259_9ACT|D2PPC2_KRIFD|A0A0Q8WKC5_9ACT|G0FWT7_AMYMS
A0A077XXA6_9SPH|A0A0B8T0Z1_9SPH|U2IZQ6_9SPHI|A0A088EZB0_9SPH
G8TIT6_NIAKG
A0A0D2NPU7_GOSR|W5E926_WHEAT|W9SE05_9ROSA
A0A0J9XIK7_GEOC
A0A098TSB6_9CHR|K9TU17_9CYAN|B8HXM7_CYAP4|B1WXI5_CYAA5|A3IZH1_9CHRO
L7U0F0_MYXSD|A0A0H4X261_9DEL|A0A0F7BIX4_MYXF|F8CA62_MYXFH|Q1DFG1_MYXXD
A0A0K1PW65_9DEL
E2C646_HARSA|E2AX06_CAMFO
A0A0M6ZPR1_9RHO
B7SB91_ACHDO
C5YQ09_SORBI
M5U9J5_9PLAN|M5TBC9_9PLAN
Q7NV92_CHRVO|A0A0J6P0T7_CHRV|U1ABX6_9NEIS
A0A0D6YDF4_MASL|K9SU45_9SYNE|L8MWE6_9CYAN|B2IV97_NOSP7
A6WE30_KINRD
B4N426_DROWI
R7Q5K2_CHOCR
A9V5D6_MONBE
L0DJ48_SINAD
A0A0S2DE53_LYSE
F4KYW1_HALH1
G8FQ80_9NEOP|G8FQ82_9NEOP|G8FQ83_9NEOP
A0A0P1I1V4_9RHO|A0A0P1IWQ3_9RHO
W7VQB8_9ACTN|A0A0A6UDG7_ACTU|I0GZ70_ACTM4
W4LMV1_9DELT
B2JNT3_BURP8|A0A0P0RIQ6_9BUR|A0A0S2UE29_9BUR|A0A069PWZ9_9BUR|W6X4F7_9BURK|I5CCC2_9BURK|A0A0J1CUB4_9BUR
A9DRR8_9FLAO|A0A024FF56_9FLA|A8UG20_9FLAO|A0A023BYM3_9FLA|M7N2H2_9FLAO|A0A0R2VSK1_9FLA|A0A0D5YSX7_9FLA|A4AP77_MARSH
A0A0B3S5J6_9RHO|A0A0J5QL15_9RHO|X6KXB0_9RHOB|A3JZR9_9RHOB|Q0FT31_PELBH|S9RXA9_9RHOB|I1AWW9_9RHOB
A0BD58_PARTE
F5XEJ4_MICPN
P79037_EMEND|Q5BER7_EMENI
A0A081D769_9FLA|A0A090QA25_9FLA|A0A084JU09_9FLA|Q26H48_FLABB|W8VP53_9FLAO|L7WCB2_NONDD|A0A090QK69_9FLA|A0A0S1TEF7_9FLA|A0A090Q6L5_9FLA|A0A090PCE4_9FLA
A0A0M8YCV6_9PSE|A0A066U2A9_9PSE|R1I7Y5_9PSEU
F8I5J5_SULAT|G8TTC5_SULAD
K2K7K6_9RHOB|A0A0B5DZ01_9RHO|A0A0N9ZRM0_9RHO
V5C3D3_9GAMM|H8GP58_METAL
G5J7F8_CROWT|B5VW63_ARTMA|T2IXR7_CROWT|B2M1X8_ARTPT|Q4C1M9_CROWT|D4ZZH3_ARTPN|T2JJM2_CROWT|B7JUV3_CYAP8|DESA_ARTPT|T2I7U6_CROWT|K1WA05_ARTPT|H1WJ13_9CYAN
W4HG37_9RHOB|X7F676_9RHOB|A0A0P1G417_9RHO
A0A0J6BI10_9SYN
A0A0R3CJW7_9PSE|A0A0Q8Y2K1_9PSE|A0A0R3AY98_9PSE|I4K2H0_PSEFL
A0A0F2G095_9ACT|E9UMZ7_9ACTN
R4Z412_9ACTN|A0A0G3V156_9ACT
C2G128_9SPHI|D7VID7_9SPHI
A0A0R6IIX3_9BAC
A0A094ZFA4_SCHH|G7YPK5_CLOSI|A0A075A9W4_9TRE
F6XU37_XENTR
A0A037ZHA1_9RHO
A6G348_9DELT|A0A0C1ZVM6_9DEL
E2C647_HARSA|K7IYW6_NASVI
A0A0F6W6V9_9DEL
A0A0C5J847_9RHO
A0A0C2D3P7_9DEL
L9PGB0_9BURK
T1GWE7_MEGSC
A0A086PEU1_SPHH|K9CPF3_SPHYA|A0A0Q4JI86_9SPH|W1SAB0_9SPHN|F6EYK2_SPHCR|A0A085K3T2_SPHY|A0A0J9CTU0_SPHY|A0A081RIZ2_SPHC|T0HW90_9SPHN|A0A084EQ28_SPHY
A0A099DEW4_9BAC|U6SIN5_9BACI|W4Q5L7_9BACI|L5NDG5_9BACI|W4QW41_BACA3|I4X4B7_9BACL|A0A0A1MV87_9BAC|A0A0J5JJF2_9BAC|A0A0F7HHY4_9STA|A0A0J6CHV3_9BAC|U1N2A5_9BACL|A0A0C2DNZ9_9STA|A0A031IGS9_9BAC|A0A0M0T0Q0_9BAC|M3F6V5_9BACL|A0A0A3I143_9BAC|Q5WK32_BACSK|K0AEC5_EXIAB|A0A0B4R8H2_9BAC|A0A061N548_9BAC|A0A0L1N1H6_9BAC|B1YMI5_EXIS2|A0A0A2V0S0_9BAC|A0A060LTE9_9BAC|A0A078M8D3_9STA|A0A0M0LB45_9BAC|U6BGD0_9BACL|…
U4V3R6_9RHOB
D7FSC6_ECTSI
G0J3M4_CYCMS|S7V9C9_9BACT|A0A0H4P9G3_9BAC
A0A0J1Y973_ECOL|A8GBQ8_SERP5|W0SQ44_SERMA|W0LH87_9ENTR|L7ZCQ8_SERMA|A0A0F7D2E3_SERF|U2LFU8_SERFO|A0A084YRG9_9ENT|A0A0J5G4V8_SERM|A0A0G3SIY5_SERM|D4E948_SEROD|H2J053_RAHAC|L0MFV9_SERMA|U2NTD6_SERFO|A0A0M2W7C7_9ENT
A0A0T9MEC0_MYCT
J4IQ78_9SYNE|Q317X0_PROM9|A0A0A2A3B4_PROM|A3Z3I3_9SYNE|A3PFG0_PROM0|Q0I6E1_SYNS3|A5GPH8_SYNPW|A0A0D5A397_PROM|A9BDB7_PROM4|A0A0A2CG25_9PRO|B9NZ15_PROMR|A0A0A2AJQ7_PROM|A0A0J6BDE4_9SYN|A0A0A2B3H9_PROM|A2BTQ3_PROMS|A0A089P8N8_9PRO|Q7UZJ2_PROMP|A0A089QV34_9PRO|Q7V407_PROMM|A0A0G8B0C2_9SYN|A5GWN9_SYNR3|Q1PJN0_PROMR|B5II65_9CHRO|A0A0G8AZN5_9SYN|A0A0A1ZC64_PROM|A0A0H4B956_SYNP|Q7V9K0_PROMA|A0A0A2BKK3_9…
A0A0H4I4N4_9ALT|A0A0P7Z6I4_9ALT|A0A0J7M004_9ALT|U7P4K9_9ALTE|A0A0P7WLH9_9ALT|A3JIU6_9ALTE|M7D3Z7_9ALTE|A0A0K1UFB5_9ALT|W5YFH0_9ALTE|U7HSN8_9ALTE|U7NE41_9ALTE|G6YR59_9ALTE|U7GAM6_9ALTE|N6WS84_9ALTE|A0A0F9PF01_9ZZZ|A6EVQ8_9ALTE|H8WEM8_MARHY|A0A0T6W360_9ALT|A0A0T6WHI0_9ALT|A1U0P8_MARHV|A0A072N5X0_9ALT|R8B1Z7_9ALTE|M1FJZ9_9ALTE
A0A0F3M0I6_9ENT|J3C5Y5_9ENTR|A0A0B1R3D4_9ENT|A0A0A3YV70_9ENT|A0A085G7F5_9ENT
U5QMQ6_9CYAN|Q7NEZ2_GLOVI
A0A094P4C1_9ACT
A0A0S4LAC9_9BAC|A0A0S4KXQ6_9BAC|D8PCL1_9BACT|A0A0K2G9C0_9BAC|A0A0S4LJR0_9BAC
A0A0K0Y3K8_9RHO|M9RJH9_9RHOB|A0A0N8K872_9RHO
A0A085L3V8_9FLA
G7DHE2_BRAJP
M1VKZ1_CYAME
D3HK38_LEGLN
I3TWF8_TISMK
A0A098M2V4_9BAC|A0A0Q4R9L6_9BAC|D6Y1I1_BACIE|E6TQL1_BACCJ
A0A0B6S7S6_BURG|A0A0P0L8Q9_9BUR|A0A0N7JUZ7_9BUR|I5D1C9_9BURK|W6WKJ5_9BURK|A0A0J1CS33_9BUR
F9F2H4_FUSOF|X0GSK8_FUSOX
I4B5F6_TURPD
K9YGJ0_HALP7|I4HKT3_MICAE|K9YUA1_DACSA|I4FNE9_MICAE|I4IPY0_MICAE|U9W1T9_9CYAN|K9SMB0_9CYAN|B0JYE1_MICAN
A0A0K2GJH5_9BAC
S9P4U6_9DELT
T1KVL8_TETUR
L7UNS2_MYXSD|A0A0H4X8K5_9DEL|A0A0F7BQP7_MYXF|Q1CW11_MYXXD|F8CKY4_MYXFH
A0A0A7LM52_9BAC
I2BKF6_PSEFL|A0A0F4TWI8_PSEF
Q3HVI9_DIAAB
Q4PP95_LYSTE
V3ZQ83_LOTGI
Q16CV8_ROSDO|F7ZFM0_ROSLO
A0A0L0TKZ5_9BUR
F4KZP0_HALH1
A0A0T5VH12_9SPH|A0A0H4P810_9BAC|C7PBN5_CHIPD
A0A0Q8TED1_9GAM|A0A0S2DTQ2_9GAM|A0A0Q7PL74_9GAM|A0A0Q8J524_9GAM|A0A0Q8GUV0_9GAM|A0A091B1U6_9GAM|A0A021W4D9_9GAM|A0A0Q7YXE8_9GAM|A0A0S2FEF0_9GAM|A0A0R0CP80_9GAM|A0A0S2FU74_9GAM|A0A0Q9EWE8_9GAM|A0A091BAV5_9GAM|A0A0S2G3J3_9GAM
A0A0R6HBN2_9BAC
M7AA19_9ACTN
R4YP77_OLEAN
K7PD28_9COLE|K7PBR7_9COLE
A0A0Q5HMS7_9RHI|A0A0Q6DVD1_9RHI|A0A0Q6FGM5_9RHI|A0A0Q6CCD3_9RHI|A0A0Q6C027_9RHI|A0A0P0Z8R4_9RHI
I5BY30_9BACT
I2JFI4_9GAMM
A0A0C1LJ53_9GAM
Q098W9_STIAD|E3FKB4_STIAD
A0A0N8KGJ4_9RHO
E9JBH1_SOLIN
W4VWF8_ATTCE|F4WI38_ACREC|W4WGZ1_ATTCE|F4WBY7_ACREC|W4VWF9_ATTCE|F4W5A2_ACREC
R7ZQ46_9BACT|K1LA94_9BACT|I3ZA35_BELBD|M7XFQ2_9BACT
A0A0M0JPF1_9EUK
A0A0B3S1V1_9RHO|A0A0P1GKN6_9RHO
A0A0D3BBJ6_BRAO
A0A0M7LR70_9BUR
G4WV44_9BACT
A0A0C1EWV7_9FLA|A0A083WQ65_9FLA|A0A0N0D013_9BAC
A3JQ59_9RHOB
E0XS07_9RHOB
A0A0L6WZF2_9AGA
J9J465_9SPIT|A0A078B536_STYL
A0A075GCF8_9EUR|A0A075HII2_9EUR|A0A075H0P6_9EUR|A0A075GPR4_9EUR|A0A075FZV8_9EUR
A0A0M3L9L8_CYDP
A0A0Q4MVU7_9ENT|J1GC16_9ENTR|A0A0D5WX07_9ENT|A0A0A3Z8M6_9ENT|S3IRK7_9ENTR|A0A089W7K5_9ENT|A0A085GBL8_9ENT|A0A089Q7K7_9ENT
A0A0R3D667_9BRA
E0UK81_CYAP2
A0A098S9Q4_9SPH
V9FZN0_PHYPR|W2XXK3_PHYPR|G4ZDX3_PHYSP|A0A067CDF7_SAPP|K3WNL1_PYTUL|W3A805_PHYPR|H3GA06_PHYRM|A0A081B3C0_PHYP|W2RHN3_PHYPN|D0NLW8_PHYIT|W4FQU7_9STRA|A0A024UAE2_9STR|M4BF06_HYAAE|W2P6Q4_PHYPR|A0A0P1B6U8_9STR
Q11W76_CYTH3|A0A0C1IPR2_9SPH
F0SF53_RUBBR
U5QHZ8_9CYAN|Q7NHB4_GLOVI|Q9LAI4_GLOVO
A0A0B5QEH6_CLOB|A0A0K2MDH5_CLOP|U2NHI3_9CLOT|A6LWU0_CLOB8
S7WDJ6_SPRLO
I7LVR8_TETTS
T0R9Q6_9DELT
T0LIH8_9BACT|A0A0T6A6T7_9BAC
W0EW45_9SPHI|W0EZ42_9SPHI
A0A0A1VTL0_MICA|A0A0P0G8H2_9SYN|DESA_SYNY3|A0A0C1STJ3_9CHR|A0A0P8BJ24_9CYA|Q55230_SYNY4|L8AK44_BACIU|A0A0C1UNS5_9CYA
E9IRS2_SOLIN|A0A0L0C609_LUCC|G3MPZ3_9ACAR|D3TPD7_GLOMM|K7J7E6_NASVI|B7PYU9_IXOSC|A7STF5_NEMVE|A0A0A1X6P5_BACC|V5HIH5_IXORI|C1C1M5_CALCM|W6AC26_CHRMG|A7STF3_NEMVE|A0A090XDI1_IXOR|B4LR75_DROVI|T1IWV7_STRMM|W8BT89_CERCA|A0A067R925_ZOON|A0A023FKW6_9ACA|A0A0M4E023_DROB|C1BSH5_LEPSM|A0A090XCH2_IXOR|Q29PM1_DROPS|A0A0K8W533_BACL|A0A023GIT3_9ACA|L7MD09_9ACAR
B2J675_NOSP7|B2J676_NOSP7
H0R9N0_9ACTN|A0A0H1SXV3_9ACT|Q0RK66_FRAAA|X0PZQ2_9NOCA|U5EGU7_NOCAS|K8X8A7_RHOOP|A0A0D8BGA2_9ACT|A0A0P7CLC3_9ACT|A8LGP4_FRASN|W5TF71_9NOCA|H6N3Y2_GORPV|W9D6C2_9ACTN|D3D0J6_9ACTN|A0A0Q4APK3_9ACT|F8AWV5_FRADG|A0A0Q1E8P7_9ACT|Q2JCK9_FRASC|A0A0Q7NV16_9NOC|A0A062WWG1_9ACT
A0A0C2V583_9BAC|A0A0Q9LCH3_9BAC|A0A0Q9SPI0_9BAC|C6J1E8_9BACL|A0A0Q7JE39_9BAC
C0BLX8_9BACT|A0A0R2T036_9FLA|A0A0R2UPC5_9FLA
A0A0N0XG81_9NEI
A0A060ST60_PYCC
A0A0Q6MNR6_9RHI|X6F6G0_9RHIZ|A0A090EDG8_MESP|K2MC22_9RHIZ|V7FGF5_9RHIZ|A0A090DH08_9RHI|X5QF82_9RHIZ|A0A090GEJ2_MESP|A0A0Q8AGS1_9RHI|A0A090GQL5_9RHI|A0A0K2VS69_MESP|H0HSX8_9RHIZ|A0A068DCI6_9RHI|I5BU21_9RHIZ|A0A090ELJ1_MESP|M5F6J6_9RHIZ|A0A0Q7V281_9RHI|E8TIC8_MESCW|A0A0H1AAJ3_9RHI
J7K3N2_OCTVU|A0A0B7A1V2_9EUP|A0A0B7A4J8_9EUP|A0A0B7A274_9EUP
H0E622_9ACTN|D3F1L8_CONWI
A0A0C2MRP6_PSES|H7EYT1_PSEST|A0A0B5CAH8_9PSE|A0A0F0DND4_9PSE|E6PK38_9ZZZZ|A0A0I9VV91_9PSE|A0A068YWA1_9BUR|D6CNV4_THIA3|A0A078BFA0_9BUR|K2DVL3_9BACT|A0A098FNZ4_9PSE
A0A0R2S1N6_9FLA
X6MRY5_RETFI
A0A0P9HGF6_PSES|A0A0Q0BZ77_PSES|Q4ZVS1_PSEU2|A0A061MT90_AGRR|Q83Y50_PSESX|J2KXJ5_9RHIZ|A0A0Q0C7L5_PSEA|A0A0F6XAX5_PSES|A0A0Q0AUG8_PSES
A0A0M2S3P6_9ACT|I0LB90_9ACTN|D9TCS2_MICAI|A4XB11_SALTO|W7W3G0_9ACTN|A8M2N7_SALAI|C4RQE7_9ACTN|A0A0M8XDH3_9ACT
D9V782_9ACTN
L1IJW4_GUITH
A0A022MC33_9ACT|A0A0N1FY80_9ACT
A0A0B5H5Y5_9BUR
K7IZM1_NASVI
A0A0R2TPL0_9FLA
J7QTJ1_METSZ|U2Y3D5_9SPHN
A0A0F7E5C1_MYXF|L7U5M0_MYXSD
D2VBN3_NAEGR
A0A058ZQ39_9RHO|A0A0N9NQW7_9RHO|A3VA90_9RHOB
A0A0J5T8L3_9RHO
S9QHD8_9RHOB|F7ZFN6_ROSLO|A0A0P8Y8W6_9RHO|Q16BI9_ROSDO
H8MPL9_CORCM|F8C830_MYXFH|A0A0F7BNZ0_MYXF|L7UK37_MYXSD|Q1D6N4_MYXXD|A0A0H4WUP8_9DEL
A0A017T4Q9_9DEL
A0A0J0UV01_9ACT
A0A0C3ADS2_9HOM
M2VSP2_GALSU
H1Y223_9SPHI
A0A075W573_9SPH
A0A0S4JNH5_BODS
A0A0P7IYJ0_9RHO
A0A0A0KVI7_CUCS|A0A0A0KTM4_CUCS
U5E4L8_NOCAS|A0A0C1DJ81_9NOC|A0A0Q7NWN7_9NOC|A0A034UGU8_9NOC
A0A0D1EJC4_9RHO|A0A0M6YFL0_9RHO
D0J9S3_BLASP|G7SQE8_9FLAO|L7YBS1_9FLAO
K9PUM7_9CYAN|Q55231_SYNP2
K7PD27_9COLE
K7PD45_9COLE
A7GPR5_BACCN
K9ESE9_9CYAN|U9VV45_9CYAN
E0VE41_PEDHC
E0I9L8_9BACL
A0A0S3PFY8_9NOS|Q10XU1_TRIEI
A0A0J9E3U3_9RHO
K9F5V7_9CYAN
A0A0N8RB61_PSES|A0A0A1I4Y3_9PSE|A0A0N9W0R5_PSEF|A0A0P9PX48_PSES|W8Q7E1_9PSED|A0A0A4GPS3_9PSE
R7TAC9_CAPTE
A0A0M7BGI7_9RHO
L8M7U5_9CYAN|K9XVK5_STAC7|A0A077JHM2_9CYA
W8RX12_9RHOB|A4EUX5_9RHOB|Q28N00_JANSC|A0A0P1IAY0_9RHO|Q5LR05_RUEPO|A0A0P8BZS9_9RHO
X6FI83_9RHIZ|G6YCS5_9RHIZ|L0KLL7_MESAW|X5S2D6_9RHIZ|X6D308_9RHIZ|X5XSC8_9RHIZ|X6E8R8_9RHIZ|V7G8R9_9RHIZ|A0A0Q8KDW1_9RHI|X6J4Z3_9RHIZ|X5Q050_9RHIZ|Q98L20_RHILO|X5XCE6_9RHIZ|X5VNH0_9RHIZ|X6GY15_9RHIZ|A0A0Q8LAR2_9RHI|A0A0Q6MNX4_9RHI|X6KAX4_9RHIZ|V7H287_9RHIZ|X6DGF3_9RHIZ|X6GBT7_9RHIZ|X5QLG3_9RHIZ|X6ID70_9RHIZ|X6APT6_9RHIZ|X6DCE6_9RHIZ|A0A090F952_9RHI|A0A0E2PG42_9RHI|V7HHT2_9RHIZ|A0A0Q7UVK9_9RHI|X6KM…
A0A0A3KA23_BURP|A0A088X6P2_9BUR|A0A0T7BF72_BURT|A0A0E1US58_BURP|A0A0E1SI43_BURP|A0A0E1TWA7_BURP|A0A0D6W0D7_BURP|A0A0H5LI52_BURP|B1H9G0_BURPE|Q3JJD7_BURP1|A0A0E1VVK3_BURP|F2LT48_BURGS|A3NNL1_BURP6|A8EMU8_BURPE|A0A0D0HFW6_9BUR|C4I9T7_BURPE|A0A0D5EEC7_9BUR|A0A0F6L503_BURP|Q63IM9_BURPS|A0A095L5N7_BURP|A0A0F6G896_BURP|A0A0J6CB39_BURP|A3P906_BURP0|Q2T8L9_BURTA|A0A0H3HVM7_BURP|A0A0F5KBP8_BURP|A0A0D5L9W1…
A6C2T5_9PLAN
G0TWW9_TRYVY|Q583N4_TRYB2|G0UNP9_TRYCI|C9ZQX1_TRYB9
A0A0S8ANH1_9BAC
A0A0F5VAX4_9GAM
V5WN71_9SPIO
G4WVX6_9BACT
D2XDZ3_9PSEU|A0A0H5CES2_9PSE
G8R0A6_OWEHD
W3XGK1_9PEZI
A0A0C2BDS6_9ACT
A0A099E2R3_9PSE|A0A084CGD5_9PSE
A0A085WK76_9DEL|Q097M6_STIAD
A0A059TBF7_CYDP|A0A059TBF6_GRAM
A9DMZ8_9FLAO
A0A0P1EVN5_9RHO|A0A099T749_9RHO|E2CLH6_9RHOB
S9RU68_9RHOB
S2F3K8_9PSED|A0A0Q4EYB0_9PSE|A0A0R3AEJ8_9PSE|I4L3C5_9PSED|J2UCH9_9PSED|A0A0C2A6B3_PSEF|J2QTY1_9PSED|A0A0J6HDL5_9PSE|A0A0J6GI75_9PSE|A0A0N1MBM8_9PSE|J0YFT6_9PSED|A0A0Q8C0Q9_9PSE|J3G3H5_9PSED|A0A0A6DE83_9PSE|A0A0J6J6L7_9PSE|A0A0M9B1Y0_9PSE|J2XKG5_9PSED|J3DUM2_9PSED|J3GZP4_9PSED|A0A0Q6QR37_9PSE|A0A0Q8NXR3_9PSE|A0A0P6S2W6_9PSE|A0A059L3E0_9PSE|A0A0Q8I1D6_9PSE|W6VES3_9PSED|V7E3Y1_PSEFL|A0A083UGX3_PSEP|…
Q0FF01_9RHOB
A0A0F2RZ33_9RHO|A3VXN1_9RHOB|A0A0T5P419_9RHO|A0A0L6CV57_9RHO|A0A0A0HK23_9RHO|A6FP32_9RHOB|A0A0T5NTV8_9RHO|A6E4G5_9RHOB
A0A0N8H434_9FLA|A0A0M9CGM2_9FLA|A2TZM1_9FLAO|A0A0R2X258_9FLA|A0A099XY97_9FLA
E2AX08_CAMFO
J9JVI4_ACYPI
S9QKF4_9RHOB
A0A0B6TVI7_9COR|M1P3C3_9CORY
F0WJN9_9STRA|A0A024GPM8_9STR
A0A0H3WAC8_SCYP|M1FXD6_ERISI|A0A0P4WWZ7_9EUC
D4NZG1_PSEFL|A0A0C2I9V8_9PSE
R7ZKE5_LYSSH|A0A0K9F5U1_9BAC|A0A0M0WE43_9BAC|A0A0A3IRK9_9BAC|A0A0A3J646_9BAC
A0A0L8AMB4_9BAC
K9UQH9_9CHRO
A0A0P7XEY6_9ALT|A0A0S8AA19_9GAM|M7CUV0_9ALTE|A0A0J7JCJ8_9ALT|A0A0S7ZWL8_9GAM
A0A0K3AUM5_9PSE
Q11TE2_CYTH3
A0A061SE04_9CHL
A0A037XZ89_RHIR|A0A0Q8B9J4_9RHI|K5C2E7_RHILU|A0A098RRP9_9RHI|A0A081D1B5_9RHI|A0A0D6S2W3_9RHI|H0HGM4_RHIRD|F0LEY7_AGRSH|A0A0Q7NZD1_9RHI|U4QBR8_9RHIZ|J3CEB6_9RHIZ|W8FMS7_RHIRD
H6RH95_9BACT
T1I0V7_RHOPR
A0A0R3CAC4_9BRA|G7DHZ3_BRAJP|A0A0M3DQQ9_9BRA|A0A0D7QB97_9BRA|I0G9D5_9BRAD|A0A0R3MIH2_9BRA|A0A0D7PKU6_9BRA|A0A0S6URS5_9BRA|A0A0E4FXY9_9BRA|A0A0R3BR80_9BRA|A0A0R3KXS2_9BRA|I2QA08_9BRAD|A0A0R3CSP6_9BRA|A0A0R3KSM2_9BRA|H0TZ17_9BRAD|A0A0D7PXX8_9BRA|H5YG23_9BRAD|A0A0A3XQC7_BRAJ|A0A023XFM4_BRAJ|A0A0D1NU72_BRAE|J3I3J0_9BRAD|A0A099ITW1_9BRA|A0A0R3MZT1_9BRA|U1ICE0_9BRAD|W3RCR7_9BRAD|Q89MW1_BRADU
A6CFY0_9PLAN
A0A0N0V414_9RHO
A4EXS2_9RHOB|A0A0P1H0P5_9RHO
K7IZM2_NASVI
E3G3X0_ENTLS|A0A095VB98_9ENT|A0A0S3J647_9ENT
A0A0R3C3N8_9BRA|H5YLK7_9BRAD|W1JJG2_9BRAD|I2Q9I7_9BRAD
I4B549_TURPD
I4GGL1_MICAE|I4G720_MICAE|I4I9A1_9CHRO|L7E1N8_MICAE|I4HGR2_MICAE|I4H818_MICAE|A0A0K1RXP4_9CHR|A8YGG1_MICAE|I4GY38_MICAE|S3K7S7_MICAE|A0A0F6U343_MICA|I4FCE0_MICAE|L8NY09_MICAE
A0A0C1RIN0_9BAC|I0JVF3_9BACT|B3DX31_METI4
F8K428_STREN
A0A0L6WZA6_9AGA
D3Q8T0_STANL
I7MK16_TETTS
A0A0T7BCI4_BURT|A0A0F6W8U0_9DEL|A0A086C2D8_PSEA
A0A0C9QGG1_9HYM
W9H0N1_9PROT|A0A0D2T2J2_9PRO
E2A1V3_CAMFO
A0A0C9S053_9HYM
U6ZLD4_9PSED
A0A0P0CLJ6_9BAC
A0A0N9W923_PSEF|A0A0A1I1X9_9PSE|A0A0C2E9K8_9PSE
T0RWK2_9DELT|T0DPK7_9DELT|T0SFS8_9DELT
A0A0N8GMW9_9CHL
A0A0A2H2S6_9FLA
A5UYN0_ROSS1|A7NJF6_ROSCS
F0SP85_RUBBR
T1IDE9_RHOPR|A0A023F2Y9_TRII
K9S7S4_9CYAN
E2A920_CAMFO|A0A026WL98_CERB|W4VU16_ATTCE|E9IF04_SOLIN
E0XT97_9PROT
A0A0H4I0W7_9ALT|A0A0F9MMD6_9ZZZ
A0A0Q9SWX4_9MIC|A0A0Q9SHQ5_9MIC
I7ZB11_9GAMM
A0A0M9GM13_9RHO
K9SR92_9SYNE|L8N575_9CYAN
A0A0L0FMN8_9EUK|A0A0D2K376_9CHL
A0A0G3A0R1_9DEL|A0A085WJS8_9DEL
A0A0J8AFL3_9ACT|A0A0J8A8S9_9ACT|W7STB6_9PSEU|K0JQS6_SACES|A0A093B220_9PSE|D9UZZ8_9ACTN|A4FPE9_SACEN|A0A076MUC7_AMYM|M2XC80_9PSEU|G0FHY0_AMYMS|H5X9Q9_9PSEU|C7MSP4_SACVD|M2Z457_9PSEU|A0A0K3AXF4_9PSE|A0A0M4QZK1_9PSE|F4D154_PSEUX|A9WQN8_RENSM|I0V4Q0_9PSEU|I1D688_9PSEU|A0A0C1KXH8_9PSE|A0A094M6S9_9PSE|A0A0H3D319_AMYM|R4T266_AMYOR|A0A094M2C8_9PSE|A0A0N9HWK2_9PSE|A0A0K3AV65_9PSE|A0A066TPC4_9PSE|A0A073B32…
T0DFK4_9DELT
A0A098SBH8_9SPH
K9CB43_9GAMM|A0A010KWD3_ACIB|A0A0N9A2P9_ACIB|A0A062GBD7_ACIB|A0A009RE63_ACIB|N9N3I1_9GAMM|A0A013QZ96_ACIB|N8WS38_9GAMM|N9T1J2_9GAMM|A0A0R0YL57_ACIB|N8XC51_9GAMM|A0A090B8P0_ACIB|A0A009KG95_ACIB|A0A0R0R911_ACIB|A0A013T8K8_ACIB|A0A0B2XX50_ACIB|A0A0R0S2H0_ACIP|N8PL06_9GAMM|A0A011DUH1_ACIB|A0A0E1JKX2_ACIB|K1EZJ0_ACIBA|N9NRI3_9GAMM|A0A0Q3ITG2_ACIB|N8QEX9_9GAMM|A0A0R0ULI7_ACIB|A0A062K441_ACIB|F0KML3_ACI…
A0A0P7XL54_9RHO
A0A0Q3T730_AMAA
M2TT72_PSEST|I4CTI8_PSEST|A0A0A1GIC7_9PSE|U3HRG2_PSEST|W9T5R1_9PSED|V4QB07_PSECO|A0A061JKK2_PSES|F8H9F9_PSEUT|A0A0M2RP61_PSES|A0A0D7E9Q7_PSES|A0A0F9VYW3_9ZZZ|F2MYX7_PSEU6|A0A024HGE0_PSEK|A0A0T8L332_STRE|A0A0H3Z129_PSES|A0A0T6VGN8_9PSE|L0GNI0_PSEST|A4VL24_PSEU5|A0A0M1HQI1_PSES|S6JVS9_PSEST|A0A023WTM2_PSES
I4MKD5_9BURK
Q024E6_SOLUE
A0A098LGV4_9BAC
A0A0D6P2M4_9PRO
A0A088X9T1_9BUR|A0A0I9SZJ4_BURP|A0A0A3K880_BURP|A0A0E1SHW9_BURP|A0A0D5L905_9BUR|F2LT51_BURGS|A0A0D0HF75_9BUR|A0A0H3HX18_BURP|A0A0E1W0L4_BURP|Q3JJE0_BURP1|A0A0D5EFP8_9BUR|A0A095NFU2_BURP|A0A0T7BJG5_BURT|A0A095G3M8_BURP|A0A0F6L5A5_BURP|B1H9F7_BURPE|A8EMV1_BURPE|A0A0P0GYQ3_BURP|Q2T8L6_BURTA|Q63IN2_BURPS|A0A0F5KB11_BURP|C4I9T4_BURPE|A0A0E1UIW3_BURP|A0A0E1TWQ5_BURP|A3P903_BURP0|A3NNK8_BURP6|A0A0F6G567…
I4BAR6_TURPD
A0A0L0TKR4_9BUR
A0A077N709_XENB|A0A077QDA6_XENB|W1J2W4_9ENTR|A0A077PEQ5_XENB|A0A077PWV0_XENB|A0A0B6XB78_XENB|A0A077NEW4_XENB
J9DLB4_EDHAE
I4HKM9_MICAE|A0A0D6YCV0_MASL
A0A0P7WG76_9RHO
A7HQU0_PARL1|A0A081BAD7_9RHI|X5MMG8_9RHIZ
Q1GVY6_SPHAL|A0A0N9V026_SPHM|A0A0Q7ZN96_9SPH|A0A095AMB6_9SPH|N9WBA1_9SPHN|A0A0M4CS74_SPHS|A0A0Q8RRQ7_9SPH|A0A095APQ6_9SPH|A0A0A7PDS7_9SPH|A0A0Q7YMN3_9SPH|A0A0M8JHL6_9SPH|A0A0P0D4M8_SPHM
I0KE49_9BACT|I2GQJ6_9BACT|D2QRQ5_SPILD|A0A0E3ZR49_9BAC
A0A0G4GCX5_9ALV
D6AIR1_STRFL|V6ULC5_9ACTN|W9FJQ8_STRFL
A0A0Q8WS89_9ACT|A0A0Q8VKK9_9ACT|A0A0Q6FUN5_9ACT
A0A0P9DHJ7_9CHL
A0A016QNW4_9DEI
A0A099G317_9RHO|A0A099G1A0_9RHO|A0A099G1L9_9RHO
Q1LF75_CUPMC|A0A0D0KQU2_VARP|E6UXV0_VARPE|A0A096FJZ7_COMT|A0A0L7MBA6_COMT|L2E7Y9_9BURK|A0A0P9DMF1_VARP
A0A0E1W479_BURP|A0A0D5GR49_BURM|A0A095W7U9_BURG|A2S684_BURM9|A0A0M5J7J9_BURP|A3N5E5_BURP6|A0A095HI85_BURM|A0A0K2PKP6_BURP|A0A0H3HTI1_BURP|A0A095TAH8_BURP|A0A0F6GD44_BURP|Q3JWE4_BURP1|A0A0H2WH32_BURM|C4KPF6_BURPE|A0A0F5KJE8_BURP|C4APM9_BURML|A8E949_BURPE|A0A0F6L7P0_BURP|A0A095I5Y7_BURP|A0A088XM45_9BUR|F2LQ55_BURGS|U1BGF4_9NEIS|Q63XR5_BURPS|A0A0D5DHB3_BURG|A0A0A3JJK5_BURP|A0A0H5HLZ6_BURP|A0A0E1UD68…
A0A0C9RPQ9_9HYM
T0R9H5_9DELT
A0A067RJC1_ZOON|A0A067RVL2_ZOON
D2VT32_NAEGR
A0A0S4IZS1_BODS
W8PHJ8_CALHY
C0IN67_9BACT|D3NTP1_AZOS1
F1VZ78_9BURK
A0A0N8VKA7_PSEA|M4WVC3_PSEDE|A0A0T6H772_PSEA|A6UZR7_PSEA7
A0A0J7BN91_9BAC
A0A0F9VWW5_9ZZZ
T1KSI8_TETUR
A0A0G3V5V2_9ACT
K7IPG2_NASVI
J2YII5_9PSED
F5RC16_METUF
K9U395_9CYAN
C5KBV3_PERM5|C5KIV9_PERM5
A0A0L1JVH4_9RHO
A0A0Q7AZ76_9BUR|A0A0Q6WR26_9BUR|A0A0Q8GX33_9BUR|A0A0Q6TN92_9BUR
G5ZW27_9PROT
A0A0H4KTB2_9RHO
C0BIS9_FLABM
A0BGN3_PARTE|A0C7F1_PARTE|A0EGW9_PARTE|A0BH48_PARTE
B6IQU7_RHOCS
K9XJC4_9CHRO|A0A0C2LJH5_9CYA
T2IPW4_CROWT|S3J8V8_MICAE|I4IQA2_MICAE|A0A0D8ZW92_9CHR|B1WVI0_CYAA5|K9S5X8_9CYAN|A0A0K2LZT4_9NOS|A0A0P4UTW3_9CYA|A0A098TRU9_9CHR|D8FVW0_9CYAN|K9W101_9CYAN|B4WHH9_9SYNE|K9YZK8_CYAAP|D4TR49_9NOST|I4HHL2_MICAE|K9TGN6_9CYAN|A0A0C1V402_9CYA|A0A0S3PB45_9NOS|Q3MCH1_ANAVT|L8AEP6_BACIU|A0A0C1WCI4_9CHR|K9RLD0_9CYAN|K9SQL4_9SYNE|B7JVY5_CYAP8|E0U848_CYAP2|A0A0M2Q0J2_PROH|I4FWS3_MICAE|D4TJY5_9NOST|A0A077JBZ3_…
W7XU05_9BACT
A0A0H5CKK6_9PSE
A0A0M2J8P5_9ACT|A0A0M4Q9R5_9PSE|I0KWH5_9ACTN|A0A0P0RZC2_9PSE|A0A075V3S1_9PSE|F4F393_VERMA|W5WBB8_9PSEU|A0A0P0SHA6_9PSE|T2RQA0_SACER|A0A0M4R830_9PSE
A4A2F0_9PLAN
A0A0F7BSG3_MYXF
A0A0S7Z5J9_9BAC
A0A0A0KTF8_CUCS|A0A0A0KWV4_CUCS|A0A0A0LTL5_CUCS|A0A0A0KAB1_CUCS|A0A0A0KYH4_CUCS|A0A0A0KVH2_CUCS|A0A0A0K8P8_CUCS
C5KX71_PERM5
B0SZZ5_CAUSK
A0A016XH95_9BUR|F3KRL0_9BURK|Y0KH80_9PROT|A0A0S8A8F4_9GAM|A0A0F9RWG5_9ZZZ|A0A0S8G6S1_9GAM|D5BUV6_NITHN|A0A0S8A9E1_9GAM
W4Q8C4_9BACI|A0A0Q3WSS2_9BAC|W4QXE6_BACA3
B7RYT2_9GAMM
F4CZM9_PSEUX|A0A0M2RWW1_9ACT|J7L5Z8_NOCAA|A0A0D0V234_9ACT|A0A0M8Y8Q7_9ACT
C0QIU1_DESAH|A0A0F2QRH7_9DEL
A0A0N0FJZ0_PSEY|K2SFF6_PSESY|A0A0J6A7U0_BURC|A0A099SVJ3_PSEU|F3IBH2_PSEAV|A0A084DET6_9BUR|A0A088TU46_BURC|A0A0Q0BU42_PSEA|H1RY21_9BURK|A0A0N0G977_PSEY|A0A0Q0HAG6_PSEV|A0A0P9UE82_PSEY|A0A0P9ZAG8_PSEA|A0A0P9J338_9PSE|A0A0P9Q3G3_9PSE|A0A0P9TAW7_PSEA|J3IFQ8_9PSED|L7GWC2_PSESX|A0A0N8IJW2_9PSE|A0A0P9YWI9_PSES|B1K248_BURCC|A0A0F5K4F4_9BUR|A0A0P9L2M7_9PSE|Q399K8_BURL3|A0A0Q0DUE4_PSEA|A0A081V6Q6_BURC|A0A0…
A0A0N4W4W0_HAEP
B9FWV8_ORYSJ
A0A0A1H4P8_9BUR
A0A0P7Z4L8_9CYA
A0A0E9N1G1_9SPH
R1DQJ6_EMIHU|A0A068EZL7_EMIH|A0A0M0JER0_9EUK
A0A0D2N4E4_9CHL
A0A0A0EJJ8_9RHO|A3TUK5_OCEBH
A0A0P7VJV3_9RHO
A0A0F7PPA6_9RHI|A0A098TAL3_9RHI|A9D8D4_HOEPD|A0A0F2P7D7_9RHI
A0A0B6S6X3_BURG|A0A0N8QHG5_PSEA|A0A0P9K530_9PSE|F3JUC9_PSEAJ|A0A0P9V601_PSES|A0A0M0VF52_9PSE|A0A0F5JVR0_9BUR|A0A0P9NA15_PSES|A0A0Q0DZP1_PSES|A0A0P9SEH2_PSEA|A0A0P9R6H1_PSEA|A0A0P9PEV2_9PSE|A0A0M4LBN7_PSES|A0A0L8IM12_PSES|F3DBS2_PSEA0|K2SFD7_PSESY|A0A0P9MKL0_9PSE|A0A0K8LZT9_PSES|A0A0Q0AIM2_PSEA|S3MJX3_PSESY|Q48I81_PSE14|A0A0N0G9Q0_PSEA|A0A0P9WG60_PSES|A0A0P9UHH7_PSEA|A0A0N0WNN1_PSEY|E7PNV3_PSESG|A…
A9ESQ1_SORC5|S4Y542_SORCE|A0A017T6M7_9DEL|A0A0K1ERU4_CHOC
Q8GGR8_STRAZ
A0A059TBF9_GRAM
A3Z2S9_9SYNE|W0GZY2_9SYNE|Q062S6_9SYNE|Q3B0L2_SYNS9
B8PL75_POSPM
K9PY01_9CYAN|K9XY27_STAC7|A3IH72_9CHRO|K9W3K6_9CYAN|K8GPD2_9CYAN|B4WNN0_9SYNE|A0A0D6YEQ7_MASL|A0A0D6KQ51_9CYA|B1XHQ7_SYNP2|L8LP31_9CHRO|B4VQZ8_9CYAN|K9TYS3_9CYAN|Q3MAU1_ANAVT|K9ZKI8_ANACC|A0A0P4URI4_9CYA|A0A0N8KNJ5_9CYA|B0BYI0_ACAM1|A0A0C1R402_9CYA|Q2JSA6_SYNJA|A0A0C1V257_9CYA|L8MZ47_9CYAN|K9QG50_9NOSO|K9TZ86_9CYAN|K9S8V1_9CYAN|B7KMV9_CYAP7|G6FT45_9CYAN|A0A0C1W450_9CHR|L8N2H5_9CYAN|Q704E9_9NOSO|A…
F3Z4A3_DESAF
A0A0B4C489_9RHO
K7YVZ4_BDEBC|Q6ML25_BDEBA
A0A017SZE7_9DEL|A0A0K1E528_CHOC
A0A0D7N8F8_9BRA|G7DPN2_BRAJP
A0Z2G0_9GAMM
A0A0C3RJV8_9PRO
B7Q6K6_IXOSC|B7Q6K4_IXOSC
A0A0B4XMC5_9GAM
A0A098LM98_9BAC
X6N2U5_RETFI
M5A2J8_9ACTN
S9SBC7_9RHOB
B7RP71_9RHOB|A3T1E6_9RHOB|A9E2M0_9RHOB|A0A085BW27_9RHO|A0A061SPI9_9RHO|A0A0F9XZP4_9ZZZ
D8LSZ1_ECTSI|W7TAD9_9STRA
F4W5A3_ACREC|E2C648_HARSA
A4YZI5_BRASO|A0A0D7P7F9_9BRA|J3I596_9BRAD|I2QPD1_9BRAD
F6F1T0_SPHCR|A0A085K626_SPHY|T0HUL5_9SPHN|J2L5I0_9SPHN|W1KQG2_9SPHN|A0A0A1Y9P7_9SPH|K9CW09_SPHYA|T0GDG4_9SPHN|A0A081SZQ1_9SPH|A0A0C5XSH5_9SPH|I5BD28_9SPHN|A0A0J9D2B3_SPHY|A0A031JE22_SPHP|A0A0Q4JD22_9SPH|A0A084EHN2_SPHY|D4Z897_SPHJU|A0A0S3EV44_9SPH|A0A081REH9_SPHC
A0A0G1WDN9_9BAC
A0A085VKJ1_PSES|A0A0L0B936_9PSE|S6HIV3_9PSED
W8FUU9_9GAMM|M5DUQ2_9GAMM
A0A075G4K9_9EUR|A0A075FFZ9_9EUR
A0A0S4JFH4_BODS
T1IDC7_RHOPR
D6KDX4_9ACTN
A0A0L8FMQ3_OCTB
A0A024G4T1_9STR
[truncated: 879 more rows]
